# Supplementary material for: DNA origami-based single-molecule force spectroscopy elucidates RNA Polymerase III pre-initiation complex stability
Source: Nat Commun. 2020 Jun 5;11:2828. doi: 10.1038/s41467-020-16702-x (PMC7275037; doi:10.1038/s41467-020-16702-x)
Supplement: Supplementary file 4 — Source Data [file 41467_2020_16702_MOESM4_ESM.xlsx]

## Sheet: Tabelle1
DNA origami-based single-molecule force spectroscopy elucidates RNA Polymerase III pre-initiation complex stability Kramm et al.
Figure 2, Figure S7		DNA			TBP			TBP+TFIIA			TBP+TFIIB			TBP+TFIIA+TFIIB					Figure 4, Figure S9		TBP			TBP+TFIIA			TBP+TFIIB			TBP+TFIIA+TFIIB
MLP 0 pN	FRET efficiency	Relative Counts			Relative Counts			Relative Counts			Relative Counts			Relative Counts						Time (s)	relative LF ratio			relative LF ratio			relative LF ratio			relative LF ratio
	0.0125	0.01509	0.017	0.01401	0.00535	0.00367	0.0053	0.00735	0.01319	0.01097	0.04104	0.04808	0.05205	0.00542	0.00351	0.00317				60	0.93683	0.99643	0.99801	0.99427	0.99824	0.99488	0.63939	1	0.99719	0.99473	0.99719	0.99915
	0.0375	0.02304	0.02573	0.03772	0.00603	0.00598	0.00978	0.02067	0.01643	0.01904	0.04521	0.05157	0.05602	0.00813	0.00409	0.00403				180	0.81825	0.89435	0.86279	0.81592	0.83866	0.90931	0.48966	0.89474	0.90808	0.81268	0.76214	0.70613
	0.0625	0.02828	0.02954	0.04634	0.0096	0.00637	0.00998	0.01837	0.02391	0.02776	0.07417	0.0771	0.07711	0.01019	0.00548	0.00574				300	0.59561	0.6858	0.4745	0.61538	0.59167	0.58345	0.1	0.71385	0.62736	0.45455	0.34119	0.31959
	0.0875	0.03856	0.03799	0.03879	0.01104	0.0081	0.01589	0.02251	0.03165	0.03125	0.11063	0.10919	0.10706	0.01117	0.00716	0.00634				420	0.49754	0.67426	0.42478	0.4965	0.50169	0.53922	0.11538	0.52255	0.37991	0.30118	0.21343	0.23181
	0.1125	0.04243	0.04421	0.04634	0.01053	0.00694	0.01466	0.02205	0.03635	0.03685	0.12479	0.12836	0.12883	0.01109	0.00709	0.00668				540	0.49851	0.66074	0.44483	0.34706	0.44372	0.49082	0.06742	0.36951	0.4031	0.2529	0.19753	0.15533
	0.1375	0.046	0.04654	0.03772	0.01257	0.00791	0.01242	0.0271	0.03685	0.03503	0.14146	0.13143	0.12739	0.01274	0.00702	0.00582				660	0.51975	0.63208	0.3914	0.28477	0.39711	0.4441	0.09474	0.29775	0.32422	0.20737	0.14851	0.14477
	0.1625	0.03783	0.04171	0.03448	0.01104	0.00752	0.01202	0.02021	0.02766	0.03278	0.12813	0.12005	0.11761	0.01052	0.00687	0.00642				780	0.49956	0.64808	0.3758	0.27517	0.37955	0.38871	0.05941	0.32483	0.29225	0.16293	0.13871	0.11479
	0.1875	0.03025	0.03205	0.04418	0.00985	0.00559	0.00733	0.01975	0.02188	0.02507	0.09667	0.09483	0.09508	0.00887	0.00607	0.00762				900	0.585	0.62211	0.4257	0.30714	0.41826	0.42144	0.10227	0.21462	0.17091	0.1561	0.13934	0.06507
	0.2125	0.02661	0.02768	0.0194	0.00968	0.00463	0.00957	0.01424	0.02176	0.02224	0.07979	0.07156	0.07391	0.01027	0.00599	0.00548				1020	0.53407	0.64138	0.4027	0.32692	0.35726	0.39124	0.07059	0.24208	0.21401	0.16317	0.11577	0.1067
	0.2375	0.02063	0.01997	0.02478	0.00858	0.00502	0.01263	0.017	0.01656	0.01635	0.04667	0.05341	0.05332	0.00764	0.00892	0.00659				1140	0.55563	0.66359	0.43533	0.20455	0.33644	0.35494	0.07759	0.17234	0.2332	0.17857	0.10591	0.10468
	0.2625	0.01932	0.01988	0.0194	0.00951	0.00965	0.00896	0.01791	0.01897	0.01781	0.03479	0.03547	0.03257	0.00904	0.00899	0.00771				1260	0.53897	0.6442	0.42279	0.38889	0.30454	0.38645	0.08462	0.18605	0.16988	0.14078	0.09451	0.07311
	0.2875	0.01669	0.01468	0.01401	0.00849	0.00868	0.00916	0.01883	0.01725	0.01919	0.02396	0.02358	0.02514	0.01167	0.00906	0.00736				1380	0.55318	0.67857	0.39071	0.38462	0.28551	0.38129	0.06522	0.20264	0.20625	0.11482	0.09892	0.0696
	0.3125	0.01662	0.01087	0.01616	0.00934	0.01022	0.00978	0.02021	0.01878	0.01875	0.02	0.01753	0.01687	0.01216	0.01104	0.0107				1500	0.58944	0.66683	0.38803	0.35043	0.40716	0.40602	0.04082	0.15433	0.12375	0.11373	0.09351	0.08344
	0.3375	0.01924	0.01338	0.01724	0.00943	0.01138	0.00876	0.02435	0.02169	0.02122	0.01104	0.01046	0.01038	0.01479	0.01491	0.01139				1620	0.53934	0.67724	0.3885	0.37624	0.36298	0.36059	0.07692	0.17578	0.10556	0.11264	0.09393	0.06258
	0.3625	0.01458	0.01681	0.01401	0.01011	0.0081	0.01161	0.03032	0.02417	0.02573	0.00708	0.00882	0.00827	0.01824	0.01586	0.01345				1740	0.54746	0.67462	0.33124	0.31405	0.36245	0.35076	0.04211	0.13523	0.12097	0.10533	0.06675	0.06628
	0.3875	0.0191	0.01607	0.00862	0.00926	0.01466	0.01344	0.03353	0.02702	0.02558	0.00479	0.00625	0.00548	0.0166	0.01783	0.01413				1860	0.55266	0.69937	0.33862	0.35075	0.43385	0.40136	0.1236	0.13514	0.1895	0.10401	0.08472	0.05481
	0.4125	0.01983	0.01774	0.02263	0.01214	0.01408	0.01303	0.03445	0.02613	0.029	0.00354	0.00451	0.00405	0.01865	0.01944	0.01661				1980				0.35366	0.31133	0.40173	0.10256		0.10857	0.11334	0.07682	0.06961
	0.4375	0.02019	0.01904	0.02263	0.0113	0.01659	0.0165	0.04042	0.03127	0.0319	0.00188	0.00215	0.00354	0.02161	0.02295	0.01387				2100					0.38822	0.38381	0.05357		0.1129		0.09765
	0.4625	0.02369	0.02294	0.02586	0.01512	0.01852	0.0169	0.03904	0.03394	0.03612	0.00188	0.00215	0.00202	0.02276	0.02375	0.02098				2220					0.375	0.37998	0.07143		0.1813		0.05691
	0.4875	0.02311	0.02434	0.02263	0.01715	0.02025	0.01487	0.04823	0.03793	0.04113	0.00104	0.000820176	0.00101	0.02284	0.02193	0.0215				2340					0.40849	0.40909	0.04348		0.14583		0.03841
	0.5125	0.02894	0.02591	0.0194	0.01911	0.02431	0.01792	0.04731	0.04586	0.04339	0.000208333	0.000410088	0.000674935	0.02933	0.02543	0.02141				2460					0.4253	--	0.08333		0.15445		0.06941
	0.5375	0.03317	0.034	0.03556	0.02013	0.02701	0.02444	0.05099	0.05036	0.04375	0	0.000717654	0.000337467	0.0272	0.02982	0.02663
	0.5625	0.03995	0.04468	0.04418	0.02344	0.02971	0.02342	0.04685	0.05385	0.05516	0	0.000102522	0.000168734	0.02999	0.03289	0.03323
	0.5875	0.04731	0.04737	0.04203	0.02998	0.03125	0.03014	0.05558	0.05931	0.05669	0	0.00051261	0.000421834	0.03968	0.0364	0.03734
	0.6125	0.05227	0.05276	0.06034	0.03618	0.03492	0.03829	0.06109	0.06223	0.05887	0.000416667	0	0.000168734	0.04733	0.04583	0.04616
	0.6375	0.05555	0.05406	0.05388	0.04382	0.04321	0.04766	0.05282	0.05766	0.05618	0.000208333	0.000102522	0.000168734	0.05184	0.05357	0.05532
	0.6625	0.05249	0.05332	0.03664	0.0535	0.05189	0.05621	0.05007	0.04675	0.046	0	0.000102522	0	0.06138	0.06717	0.06474
	0.6875	0.04709	0.04681	0.04634	0.06191	0.05999	0.06008	0.03721	0.03838	0.03656	0	0	8.43668e-05	0.06828	0.06892	0.07545
	0.7125	0.03966	0.03938	0.02909	0.06964	0.0735	0.07515	0.03169	0.02785	0.02594	0	0	0	0.07345	0.08047	0.08453
	0.7375	0.03062	0.02926	0.02909	0.0873	0.07677	0.07902	0.02113	0.01928	0.01875	0	0	0	0.07658	0.07857	0.08804
	0.7625	0.02267	0.02257	0.02586	0.08136	0.0814	0.0723	0.0124	0.01281	0.01177	0.000208333	0.000102522	0	0.06877	0.07521	0.08221
	0.7875	0.0164	0.01904	0.01185	0.07227	0.0706	0.07006	0.01011	0.00831	0.00799	0	0	0	0.05472	0.06169	0.06697
	0.8125	0.01196	0.01365	0.01293	0.05996	0.05961	0.05092	0.00735	0.00488	0.00407	0	0.000102522	0	0.03878	0.044	0.04573
	0.8375	0.00919	0.00864	0.0097	0.04348	0.04456	0.0387	0.00643	0.00279	0.00262	0	0	0	0.02662	0.0285	0.0304
	0.8625	0.00437	0.00437	0.00647	0.03295	0.038	0.02403	0.0023	0.00171	0.00167	0	0	0	0.01717	0.01747	0.02047
	0.8875	0.00328	0.00334	0.00216	0.02344	0.0216	0.02363	0.0023	0.000888043	0.000944767	0	0	0	0.01068	0.01016	0.01139
	0.9125	0.00226	0.0013	0.00431	0.01741	0.0162	0.0169	0.00367	0.000951475	0.00131	0	0	0	0.00567	0.00672	0.00668
	0.9375	0.00131	0.00102	0.00216	0.01197	0.01408	0.00937	0.000918695	0.000824611	0.00189	0	0.000102522	8.43668e-05	0.00394	0.0046	0.00385
	0.9625	0.000437382	0.00037154	0.00108	0.00535	0.00617	0.00835	0.00276	0.00108	0.00182	0.000416667	0.000307566	0.000168734	0.00337	0.00336	0.00325
	0.9875	0	0	0	0.000679406	0.00135	0.000814664	0.000459348	0.000824611	0.000872093	0	0.000102522	0	0.000821625	0.00124	0.000599469
Figure 2, Figure S7		DNA			TBP			TBP+TFIIA			TBP+TFIIB			TBP+TFIIA+TFIIB
MLP 3.0 pN	FRET efficiency	Relative Counts			Relative Counts			Relative Counts			Relative Counts			Relative Counts
	0.0125	0.03027	0.03281	0.03897	0.01674	0.0153	0.01453	0.01212	0.01229	0.0115	0.04851	0.01493	0.04922	0.00601	0.00215	0.00578
	0.0375	0.04543	0.04824	0.05587	0.02293	0.02194	0.018	0.01979	0.01757	0.01748	0.04702	0.01928	0.05115	0.00873	0.00394	0.00916
	0.0625	0.05663	0.06374	0.06481	0.02826	0.02689	0.02277	0.02944	0.02998	0.03413	0.07817	0.0448	0.07347	0.01542	0.00573	0.01216
	0.0875	0.06473	0.07256	0.07159	0.03208	0.02944	0.02314	0.04479	0.04399	0.04728	0.0999	0.06701	0.10081	0.01727	0.00645	0.01681
	0.1125	0.06473	0.07285	0.06599	0.03087	0.02998	0.02381	0.05505	0.04731	0.05998	0.11786	0.09973	0.12025	0.0225	0.00573	0.01869
	0.1375	0.06109	0.06299	0.05781	0.03002	0.02519	0.02324	0.05357	0.05837	0.0609	0.12877	0.13791	0.12424	0.0228	0.00806	0.01899
	0.1625	0.05418	0.05251	0.05081	0.02836	0.02411	0.02008	0.04949	0.04583	0.05363	0.1245	0.15064	0.11508	0.01892	0.00627	0.01801
	0.1875	0.03949	0.04346	0.03757	0.02408	0.02187	0.0193	0.0407	0.03404	0.04103	0.10198	0.1298	0.10273	0.01581	0.00645	0.01479
	0.2125	0.03391	0.03002	0.02853	0.02192	0.01963	0.01904	0.03241	0.02642	0.02806	0.0755	0.11408	0.07583	0.01251	0.00663	0.01314
	0.2375	0.02566	0.02438	0.02551	0.01901	0.01932	0.0207	0.02388	0.01917	0.02447	0.0506	0.07266	0.05314	0.01203	0.00752	0.01096
	0.2625	0.02267	0.02033	0.02476	0.0179	0.02094	0.02194	0.01658	0.01966	0.01601	0.0372	0.05246	0.04035	0.00999	0.01308	0.01028
	0.2875	0.02036	0.01908	0.02239	0.01785	0.02032	0.02122	0.01485	0.01671	0.01426	0.02659	0.03227	0.03001	0.00951	0.01469	0.01013
	0.3125	0.01848	0.01806	0.01981	0.01845	0.01878	0.02288	0.01559	0.01315	0.01647	0.01815	0.02253	0.02084	0.01222	0.01648	0.01314
	0.3375	0.01755	0.01686	0.02153	0.0174	0.02179	0.02557	0.01794	0.01622	0.01389	0.0125	0.01331	0.01404	0.00989	0.02328	0.01253
	0.3625	0.0182	0.0176	0.02013	0.01991	0.02163	0.0249	0.01658	0.0161	0.01591	0.00923	0.00909	0.01101	0.013	0.0249	0.01599
	0.3875	0.01898	0.01669	0.02196	0.01996	0.02009	0.02573	0.02128	0.0172	0.01628	0.00546	0.00571	0.00576	0.01436	0.02579	0.01704
	0.4125	0.01967	0.01777	0.02121	0.01785	0.02102	0.0235	0.02091	0.01917	0.01775	0.00387	0.0039	0.00399	0.01668	0.02794	0.01794
	0.4375	0.02041	0.01965	0.02196	0.01845	0.0197	0.02568	0.02165	0.01782	0.02272	0.00327	0.00208	0.00288	0.0163	0.03099	0.01839
	0.4625	0.02101	0.02409	0.02573	0.01901	0.02024	0.02371	0.02524	0.02482	0.02125	0.00298	0.00156	0.0014	0.02008	0.02633	0.01974
	0.4875	0.02506	0.02221	0.02627	0.01891	0.0197	0.02386	0.0266	0.02802	0.02612	0.00149	0.000584378	0.00133	0.01921	0.03367	0.02612
	0.5125	0.02788	0.02569	0.03036	0.02258	0.02318	0.02428	0.03167	0.03502	0.0321	0.000198413	0.000649308	0.000517369	0.0226	0.03618	0.0292
	0.5375	0.03073	0.02973	0.03133	0.02484	0.02426	0.02801	0.03835	0.04473	0.04001	0.000694444	0.000519447	0.000665188	0.02891	0.04317	0.03708
	0.5625	0.03658	0.03486	0.03251	0.02645	0.03021	0.02957	0.04417	0.05345	0.04526	0.000297619	0.000519447	0.00014782	0.0355	0.05123	0.04278
	0.5875	0.03631	0.03514	0.03133	0.03017	0.03129	0.03133	0.04837	0.05419	0.05133	0.000297619	0.000259723	0.000221729	0.04365	0.05302	0.04864
	0.6125	0.03511	0.03719	0.03004	0.03605	0.03709	0.03585	0.05122	0.05898	0.05473	0.000297619	0.000194793	0.000221729	0.05364	0.05839	0.05652
	0.6375	0.03188	0.034	0.02777	0.03982	0.04404	0.04005	0.05097	0.05505	0.054	0.000297619	6.49308e-05	7.39098e-05	0.05743	0.06269	0.06928
	0.6625	0.03055	0.02762	0.02228	0.04988	0.04953	0.04607	0.04652	0.04915	0.04553	9.92063e-05	6.49308e-05	7.39098e-05	0.07004	0.072	0.07153
	0.6875	0.02451	0.02284	0.01949	0.04958	0.05285	0.04876	0.03922	0.04387	0.03772	9.92063e-05	0.000259723	0	0.07295	0.07093	0.07033
	0.7125	0.01926	0.01697	0.01572	0.05606	0.05532	0.05224	0.0313	0.02875	0.0275	0.000396825	0.000259723	7.39098e-05	0.07421	0.06233	0.07048
	0.7375	0.01622	0.01282	0.01249	0.0535	0.05069	0.04804	0.01955	0.01843	0.02079	9.92063e-05	0.000259723	0	0.06751	0.05803	0.06372
	0.7625	0.01101	0.00911	0.0084	0.04742	0.0435	0.04461	0.01769	0.01696	0.01233	9.92063e-05	0.000194793	7.39098e-05	0.05616	0.04388	0.04834
	0.7875	0.00765	0.00587	0.00528	0.03635	0.03639	0.03631	0.00965	0.00639	0.00699	9.92063e-05	6.49308e-05	7.39098e-05	0.04598	0.03421	0.03595
	0.8125	0.00456	0.00433	0.00431	0.02745	0.02735	0.0277	0.00557	0.00492	0.00552	0.000297619	0.000324654	7.39098e-05	0.02784	0.02096	0.02372
	0.8375	0.00318	0.00279	0.0014	0.01815	0.02009	0.02044	0.00359	0.00258	0.0034	9.92063e-05	0.000389585	0	0.0195	0.01254	0.01411
	0.8625	0.00212	0.00222	0.00108	0.01559	0.0119	0.01478	0.00186	0.00184	0.00147	0.000496032	6.49308e-05	0	0.01222	0.00788	0.00901
	0.8875	0.00143	0.0012	0.00151	0.01036	0.00896	0.00991	0.000494866	0.000983043	0.000919879	0.000396825	0.000324654	0	0.00708	0.00573	0.0042
	0.9125	0.00129	0.000683488	0.000968888	0.00664	0.00834	0.00934	0.000494866	0.000368641	0.000459939	0.000297619	0.000324654	0	0.00572	0.00394	0.0024
	0.9375	0.000875415	0.000569573	0.000322963	0.00588	0.00471	0.00597	0.000494866	0.000245761	0.000275964	0.000396825	0.000584378	0.00014782	0.00281	0.00304	0.00158
	0.9625	0.000276447	0.000398701	0.000107654	0.00292	0.00178	0.00296	0.000371149	0.000245761	0.000367951	0.00119	0.000324654	7.39098e-05	0.00262	0.00304	0.00105
	0.9875	4.60745e-05	5.69573e-05	0.000107654	0.000351971	0.000618142	0.000207501	0	0	0.000183976	0.000297619	0	0	0.00038801	0.000716461	0.000300233
					--	--	--
					--	--	--
Figure 2, Figure S7		DNA			TBP			TBP+TFIIA			TBP+TFIIB			TBP+TFIIA+TFIIB					Figure 4, Figure S9		TBP			TBP+TFIIA			TBP+TFIIB			TBP+TFIIA+TFIIB
MLP 6.0 pN	FRET efficiency	Relative Counts			Relative Counts			Relative Counts			Relative Counts			Relative Counts						Time (s)	relative LF ratio			relative LF ratio			relative LF ratio			relative LF ratio
	0.0125	0.04324	0.03184	0.03664	0.03814	0.03424	0.02966	0.01846	0.02153	0.02336	0.01964	0.01482	0.01426	0.01103	0.01031					60	0.99345	1053	1069	0.99761	1	0.99145	0.99801	0.99559	0.98511	0.99845	0.99492
	0.0375	0.04246	0.04035	0.03949	0.04485	0.045	0.04074	0.03435	0.03589	0.03648	0.0255	0.01859	0.02123	0.02187	0.01729					180	0.9244	368	523	0.88827	0.86293	0.91078	0.93237	0.94451	0.94961	0.79154	0.77797
	0.0625	0.06892	0.06686	0.06125	0.06767	0.06194	0.05812	0.04422	0.05348	0.04835	0.03596	0.02709	0.02786	0.03159	0.02427					300	0.87919	216	354	0.69492	0.84664	0.85921	0.75337	0.70337	0.81333	0.63441	0.52083
	0.0875	0.09912	0.10519	0.0945	0.08249	0.082	0.07178	0.05882	0.07466	0.07113	0.04788	0.037	0.03593	0.04271	0.04308					420	0.75714	227	284	0.74233	0.8106	0.73118	0.64816	0.62625	0.69355	0.50318	0.51636
	0.1125	0.11242	0.13329	0.12728	0.09961	0.09672	0.09089	0.06913	0.08919	0.08923	0.06068	0.04367	0.04688	0.05336	0.05142					540	0.82033	299	318	0.68987	0.8056	0.76471	0.48722	0.47986	0.68033	0.60119	0.42763
	0.1375	0.143	0.13775	0.1417	0.09891	0.10565	0.09335	0.06226	0.09803	0.09574	0.06117	0.05024	0.04201	0.05355	0.05567					660	0.76774	374	325	0.77778	0.7994	0.79762	0.52648	0.44477	0.56075	0.50142	0.46409
	0.1625	0.13358	0.12939	0.1395	0.08339	0.0878	0.08339	0.06097	0.08271	0.08617	0.05306	0.04103	0.03903	0.04308	0.04399					780	0.76293	412	332	0.75168	0.77863	0.76443	0.43243	0.37701	0.56757	0.43951	0.4397
	0.1875	0.10028	0.10821	0.11158	0.06677	0.07307	0.06296	0.04981	0.06381	0.06185	0.04505	0.03744	0.02974	0.03701	0.03564					900	0.77734	439	402	0.62147	0.72941	0.72284	0.44936	0.40215	0.52419	0.41486	0.46191
	0.2125	0.0817	0.07695	0.07641	0.05196	0.05457	0.05128	0.03864	0.04044	0.04461	0.0298	0.02402	0.02333	0.02467	0.01972					1020	0.7075	372	427	0.66463	0.75843	0.7561	0.40486	0.32389	0.57778	0.4153	0.42779
	0.2375	0.05227	0.05605	0.05372	0.03414	0.03985	0.03695	0.02877	0.03028	0.03475	0.02589	0.02008	0.0209	0.01869	0.01668					1140	0.74419	494	546	0.7619	0.71119	0.81651	0.39875	0.35693	0.70652	0.45378	0.38215
	0.2625	0.03665	0.03588	0.03839	0.02903	0.03175	0.03045	0.02619	0.02565	0.02614	0.01954	0.01631	0.01669	0.01598	0.01577					1260	0.76227	515	536	0.71271	0.73304	0.77152	0.4115	0.34894	0.73611	0.44011	0.4
	0.2875	0.02672	0.0232	0.02544	0.02252	0.02356	0.02236	0.03306	0.02118	0.02106	0.01593	0.01596	0.01404	0.01271	0.01426					1380	0.75039	536	541	0.65432	0.75248	0.75788	0.34466	0.33982	0.63158	0.45428	0.3184
	0.3125	0.01859	0.01729	0.01772	0.01802	0.01951	0.01937	0.03736	0.01864	0.01972	0.01495	0.01324	0.01481	0.00916	0.01168					1500	0.75186	568	585	0.70866	0.72538	0.78922	0.36561	0.29061	0.40458	0.5072	0.3573
	0.3375	0.01291	0.01167	0.01166	0.01472	0.01565	0.01586	0.02533	0.01672	0.02145	0.01339	0.01464	0.01216	0.01205	0.01107					1620	0.72506	651	628	0.58639	0.73209	0.83188	0.35466	0.33704	0.70769	0.47938	0.41779
	0.3625	0.00981	0.00778	0.00891	0.01221	0.01316	0.01632	0.02061	0.01768	0.02097	0.01173	0.01324	0.01382	0.01149	0.01395					1740	0.7385	680	603	0.67337	0.78802	0.75734	0.375	0.29618	0.54217	0.36616	0.34861
	0.3875	0.0049	0.00605	0.0045	0.01161	0.01307	0.01387	0.0292	0.02136	0.02298	0.0128	0.01368	0.01393	0.01355	0.01289					1860	0.78721	659	730	0.46341	0.77327	0.72642	0.3313	0.28235	0.51304	0.37726	0.40171
	0.4125	0.00452	0.00418	0.00395	0.01161	0.00874	0.01221	0.0292	0.01812	0.02011	0.01378	0.01683	0.01448	0.01234	0.01441					1980	0.75122	728	751	--	0.75583	0.79531	0.34308	0.35283	0.60465	0.38037	--
	0.4375	0.00219	0.00274	0.00303	0.01181	0.0093	0.0128	0.03306	0.02039	0.01829	0.01348	0.01605	0.01614	0.01476	0.01744					2100				--	0.76269	0.72124	0.33267	0.33364	0.5641	0.3942	--
	0.4625	0.00194	0.0013	0.00184	0.01031	0.00847	0.01486	0.02104	0.01829	0.01742	0.01202	0.01517	0.02078	0.01981	0.02381					2220				--	0.75499	0.55556	0.35294	0.27152	0.61667	0.37313	--
	0.4875	0.000516262	0.00173	0.000918358	0.00901	0.01086	0.0132	0.02662	0.01943	0.02039	0.01573	0.01903	0.02034	0.0242	0.02199					2340				--	--	--	0.31784	0.30502	0.54386	0.4268	--
	0.5125	0.000774393	0.00101	0.000183672	0.01321	0.01049	0.01493	0.03049	0.02258	0.02116	0.01827	0.02008	0.02101	0.02878	0.02852					2460				--	--	--	0.35696	0.35382	--	0.36752	--
	0.5375	0.000774393	0.000432277	0.000367343	0.01341	0.01242	0.01645	0.03521	0.02031	0.02518	0.01749	0.0235	0.02709	0.03261	0.03231
	0.5625	0.000258131	0.000144092	0.000183672	0.01602	0.01252	0.01838	0.02662	0.02495	0.02336	0.0214	0.02674	0.02952	0.03691	0.03701
	0.5875	0.000387197	0.000144092	0	0.01712	0.01399	0.01791	0.03006	0.02652	0.02173	0.0256	0.03025	0.03096	0.03598	0.0405
	0.6125	0	0	9.18358e-05	0.01772	0.01647	0.02249	0.03049	0.02696	0.02422	0.02736	0.03411	0.03394	0.04	0.04505
	0.6375	0.000516262	0	9.18358e-05	0.01872	0.01472	0.02096	0.02533	0.02363	0.02011	0.03117	0.03797	0.04212	0.04392	0.04459
	0.6625	0	0.000144092	9.18358e-05	0.01952	0.01795	0.01871	0.02362	0.01873	0.01867	0.03352	0.04165	0.04467	0.0471	0.04596
	0.6875	0.000258131	0	9.18358e-05	0.01562	0.01528	0.01957	0.02018	0.01619	0.01398	0.04133	0.04533	0.04643	0.04486	0.04338
	0.7125	0	0	0	0.01301	0.01454	0.01533	0.0073	0.0119	0.01005	0.03586	0.04559	0.04776	0.04616	0.04429
	0.7375	0	0	0	0.01061	0.01187	0.01241	0.00945	0.007	0.00919	0.03996	0.04463	0.04643	0.04168	0.0449
	0.7625	0.000129066	0	0	0.00821	0.00828	0.00982	0.00343	0.00551	0.00527	0.03889	0.04314	0.04124	0.03654	0.03595
	0.7875	0.000129066	0	0	0.00541	0.00644	0.00829	0.00301	0.00254	0.00278	0.0301	0.03998	0.03416	0.02953	0.02973
	0.8125	0	0	0	0.0042	0.00387	0.00584	0.00129	0.0021	0.00144	0.03098	0.03148	0.02653	0.01888	0.02123
	0.8375	0.000129066	0	0	0.0026	0.00267	0.00332	0.00129	0.0014	0.000670177	0.01925	0.02104	0.0199	0.01093	0.01062
	0.8625	0	0	9.18358e-05	0.0023	0.00101	0.00219	0.000429369	0.000262582	0.000670177	0.01475	0.01683	0.01791	0.00822	0.00865
	0.8875	0.000129066	0	9.18358e-05	0.0011	0.00101	0.000928813	0.000429369	0.000612691	0.000574438	0.01065	0.01114	0.01161	0.00617	0.00485
	0.9125	0.000387197	0.000144092	9.18358e-05	0.000900991	0.000552181	0.00106	0.00172	0.000262582	0.000191479	0.0087	0.00877	0.00907	0.00318	0.00364
	0.9375	0	0	0	0.000900991	0.000644211	0.000796126	0.00172	0.000262582	0.000287219	0.00498	0.00579	0.00829	0.0028	0.00197
	0.9625	0.000258131	0.000288184	9.18358e-05	0.000500551	0.000276091	0.000132688	0.000858738	0.000700219	9.57396e-05	0.00137	0.00333	0.00232	0.00187	0.00075838
	0.9875	0.000129066	0	9.18358e-05	0.00010011	9.20302e-05	6.63438e-05	0	8.75274e-05	0.000191479	0.000390854	0.000526085	0.00066335	0.000280348	0.00075838
		--	--	--							--	--	--
Figure 3		DNA			TBP			TBP+Brf2			TBP+Brf2+Bdp1			TBP+TFIIB					Figure 4, Figure S9		TBP+Brf2			TBP+Brf2+Bdp1
U6 0pN	FRET efficiency	Relative Counts			Relative Counts			Relative Counts			Relative Counts			Relative Counts						Time (s)	relative LF ratio			relative LF ratio
																				60	0.68524	0.78058	0.61776	0.7603	0.96154	0.51977
	0.0125	0.02771	0.02216	0.03358	0.02442	0.01753	0.01947	0.00313	0.00517	0.00436	0.000948137	0.00204	0.00196	0.01136	0.01158	0.01503				180	0.36522	0.4498	0.33728	0.68142	0.72093	0.33069
	0.0375	0.04247	0.0403	0.04846	0.03424	0.03326	0.03303	0.00442	0.00636	0.00528	0.00171	0.00174	0.0032	0.01506	0.01412	0.02471				300	0.37346	0.40928	0.30201	0.54501	0.53688	0.21466
	0.0625	0.05881	0.0583	0.06937	0.04829	0.04554	0.04911	0.00552	0.00722	0.00818	0.0036	0.00327	0.00412	0.01691	0.01879	0.03179				420	0.32787	0.42913	0.21849	0.4083	0.40646	0.19182
	0.0875	0.08162	0.08236	0.10421	0.06193	0.06056	0.06498	0.00653	0.01282	0.01063	0.00341	0.0051	0.00536	0.02299	0.02259	0.02919				540	0.25507	0.37778	--	0.36077	0.28938	0.16022
	0.1125	0.09346	0.10679	0.11878	0.06902	0.06879	0.08608	0.00911	0.01411	0.01292	0.00389	0.00561	0.00763	0.02669	0.02288	0.03424				660	0.30124	0.38516	0.19008	0.3199	0.35761	0.17956
	0.1375	0.1042	0.12328	0.12512	0.06998	0.07177	0.1006	0.00984	0.01411	0.01514	0.00588	0.00664	0.0067	0.02352	0.02259	0.03511				780	0.23077	0.34146	0.17778	0.27068	0.21084	0.13895
	0.1625	0.10057	0.11573	0.11467	0.06848	0.06974	0.09849	0.01067	0.01853	0.01812	0.00721	0.00582	0.00845	0.02061	0.02317	0.03251				900	0.23585	0.23881	0.19658	0.30127	0.26565	0.14815
	0.1875	0.08817	0.08991	0.08046	0.06166	0.0614	0.08099	0.01288	0.01961	0.01736	0.00777	0.00847	0.00979	0.01929	0.02249	0.02861				1020	0.17722	0.21284	0.14074	0.20843	0.22484	0.13158
	0.2125	0.06891	0.07191	0.06367	0.05552	0.05734	0.06668	0.01362	0.01961	0.01606	0.01109	0.0096	0.01165	0.01929	0.02093	0.02673				1140	0.28395	0.28244	0.1457	0.18568	0.18777	0.11494
	0.2375	0.05249	0.0549	0.04688	0.04638	0.04614	0.05101	0.01472	0.01961	0.01652	0.01289	0.01245	0.01227	0.01665	0.02122	0.02529				1260	0.18785	0.18217	0.10526	0.1956	0.1533	0.0919
	0.2625	0.04721	0.04332	0.03326	0.0427	0.04292	0.04179	0.01858	0.01864	0.01629	0.01195	0.01205	0.01268	0.01559	0.01947	0.02485				1380	0.17529	0.21631	0.38506	0.16397	0.15451	0.11915
	0.2875	0.03521	0.03488	0.03421	0.04392	0.03732	0.03432	0.02061	0.01681	0.01614	0.01583	0.01327	0.01351	0.01612	0.02181	0.02341				1500	0.21785	0.20896	0.2013	0.14425	0.18688	0.11789
	0.3125	0.03197	0.03035	0.02186	0.03465	0.03469	0.0289	0.0218	0.0237	0.01912	0.01602	0.01603	0.01361	0.01691	0.02317	0.02355				1620	0.23464	0.17986	0.15254	0.14966	0.16731	0.0982
	0.3375	0.02708	0.02027	0.01964	0.03997	0.02873	0.02578	0.02116	0.02133	0.01644	0.01384	0.01674	0.0167	0.01691	0.01928	0.02283				1740	0.18121	0.13653	0.16346	0.14442	0.1883	0.11178
	0.3625	0.0251	0.01826	0.01394	0.03178	0.02861	0.0215	0.02098	0.01983	0.01766	0.01555	0.01419	0.01547	0.01718	0.02035	0.0211				1860	0.2266	0.15769	0.20225	0.14436	0.16869	0.13263
	0.3875	0.01918	0.01385	0.01045	0.02755	0.02492	0.01716	0.02328	0.02026	0.01675	0.0164	0.01613	0.01629	0.01586	0.02268	0.02355				1980	0.18367	0.14333	0.17647		0.14993	0.07937
	0.4125	0.01626	0.01096	0.01077	0.02987	0.02349	0.01587	0.02153	0.02155	0.01575	0.01877	0.01929	0.01773	0.01348	0.02015	0.01835				2100	0.16598	0.18553	0.14286		0.13452	0.08032
	0.4375	0.01413	0.01108	0.01045	0.0236	0.02158	0.01574	0.02429	0.02327	0.01568	0.01849	0.01674	0.01804	0.01374	0.01986	0.02052				2220	0.15584	0.15593	0.15306		0.14377	0.15835
	0.4625	0.01263	0.00819	0.00729	0.02414	0.02301	0.01391	0.02585	0.02241	0.01606	0.02238	0.01572	0.01443	0.01771	0.02239	0.01979				2340	0.17391	0.19551	0.10526		0.11986	0.09765
	0.4875	0.00971	0.00806	0.00602	0.01923	0.02206	0.01384	0.02594	0.0195	0.01568	0.01953	0.0198	0.01577	0.01744	0.022	0.01806				2460	0.17699	0.31186	0.16667		0.12382	0.08484
	0.5125	0.0071	0.00529	0.00412	0.01719	0.01943	0.01323	0.02925	0.02166	0.01667	0.01953	0.01991	0.01732	0.02088	0.02093	0.02153				2580	0.14964	0.16225			0.14465	0.11871
	0.5375	0.00584	0.00466	0.00443	0.01637	0.01896	0.01275	0.02576	0.02403	0.01614	0.01972	0.0195	0.01639	0.02537	0.02599	0.02355				2700	0.20501	0.16715			0.13951	0.11133
	0.5625	0.00568	0.00479	0.00127	0.01651	0.01693	0.01099	0.03192	0.02995	0.01927	0.02266	0.02236	0.02124	0.02775	0.02823	0.02066				2820	0.12041	0.15522			0.11939	0.07037
	0.5875	0.00489	0.00479	0.000950269	0.0161	0.01824	0.00984	0.03073	0.02952	0.02034	0.02475	0.02521	0.02258	0.03488	0.02852	0.02572				2940	0.15942	0.17262			0.09948	0.10619
	0.6125	0.00363	0.0034	0.0038	0.01159	0.01836	0.01106	0.03818	0.03232	0.02111	0.02958	0.02399	0.02279	0.03118	0.03193	0.02615
	0.6375	0.00339	0.00139	0.000633513	0.01214	0.01478	0.01011	0.03698	0.03728	0.02539	0.03461	0.03226	0.02815	0.04043	0.03524	0.0315
	0.6625	0.00324	0.00201	0.00253	0.01009	0.01633	0.01038	0.04443	0.03911	0.02967	0.04068	0.03879	0.03227	0.03964	0.03768	0.03323
	0.6875	0.0015	0.00189	0.00127	0.00982	0.01276	0.00929	0.05207	0.04418	0.03992	0.04769	0.04287	0.0465	0.0444	0.03943	0.03497
	0.7125	0.00158	0.00201	0.00127	0.00737	0.01001	0.00936	0.05124	0.05096	0.04642	0.05433	0.05645	0.05124	0.04915	0.04809	0.03367
	0.7375	0.00111	0.00139	0.00158	0.00737	0.00894	0.00549	0.05621	0.05377	0.06194	0.06163	0.06023	0.063	0.05576	0.04741	0.03757
	0.7625	0.00126	0.000377786	0.000950269	0.00518	0.00608	0.00509	0.05879	0.06195	0.07219	0.07272	0.07891	0.07537	0.05127	0.04838	0.03742
	0.7875	0.000789391	0.000251857	0.00158	0.00273	0.00608	0.00421	0.0575	0.0556	0.07364	0.07661	0.08105	0.09166	0.05418	0.0403	0.03684
	0.8125	0.000552573	0.000629644	0.000633513	0.00246	0.00453	0.00258	0.04922	0.05118	0.07754	0.07329	0.07176	0.08475	0.04995	0.04206	0.0406
	0.8375	0.000552573	0.00113	0.000633513	0.00286	0.00298	0.00156	0.0391	0.0403	0.06462	0.06457	0.06758	0.06681	0.03436	0.03407	0.0263
	0.8625	0.000552573	0.000125929	0.000950269	0.000954849	0.00215	0.00156	0.03293	0.03372	0.05039	0.05243	0.05176	0.05568	0.02986	0.02852	0.02398
	0.8875	0.000236817	0.000251857	0	0.000954849	0.00167	0.00122	0.02208	0.02036	0.03487	0.03385	0.03787	0.03103	0.02299	0.01937	0.01532
	0.9125	0.000473634	0.000503715	0.000316756	0.000818442	0.00119	0.000814001	0.01389	0.01498	0.02042	0.02247	0.0247	0.02444	0.01612	0.01694	0.01445
	0.9375	0.000394695	0.000125929	0	0.000818442	0.000834526	0.000814001	0.00975	0.00991	0.01445	0.0146	0.01541	0.01639	0.01163	0.01032	0.01055
	0.9625	0.000315756	0.000125929	0	0.00123	0.000357654	0.000407	0.00488	0.00442	0.00459	0.00673	0.00796	0.0066	0.00555	0.00409	0.00549
	0.9875	0	0	0	0.000136407	0	0	0.000643974	0.000323241	0.000305881	0.000379255	0.000714577	0.000412414	0.00132	0.00097352	0.0013
Figure 3		DNA			TBP			TBP+Brf2			TBP+Brf2+Bdp1			TBP+TFIIB
U6 2.6 pN	FRET efficiency	Relative Counts			Relative Counts			Relative Counts			Relative Counts			Relative Counts
	0.0125	0.02428	0.02946	0.02826	0.03377	0.03668	0.03798	0.01161	0.01288	0.00917	0.00134	0.00167	0.00202	0.02014	0.02058	0.0122
	0.0375	0.03503	0.04674	0.04132	0.04079	0.0394	0.04031	0.01823	0.01577	0.01245	0.00238	0.00232	0.00417	0.0254	0.02545	0.02591
	0.0625	0.05324	0.0664	0.06714	0.06465	0.06082	0.06498	0.0275	0.02381	0.02056	0.00297	0.00325	0.00682	0.03302	0.03258	0.04573
	0.0875	0.08303	0.09154	0.08809	0.08768	0.08539	0.08565	0.03528	0.03216	0.02752	0.00268	0.00436	0.0072	0.03638	0.03728	0.03049
	0.1125	0.10676	0.11696	0.11593	0.11339	0.10946	0.10936	0.04183	0.0402	0.03582	0.00461	0.00492	0.00896	0.04418	0.04311	0.03963
	0.1375	0.12138	0.13187	0.12999	0.12982	0.11964	0.11776	0.04183	0.04239	0.04238	0.00595	0.00742	0.0125	0.04682	0.041	0.03811
	0.1625	0.13048	0.1215	0.11966	0.11825	0.11197	0.11569	0.04488	0.04434	0.03897	0.00669	0.00483	0.00947	0.04001	0.04133	0.03354
	0.1875	0.11145	0.09233	0.10416	0.0946	0.08855	0.09011	0.03872	0.03833	0.03348	0.00848	0.00668	0.01187	0.03738	0.02836	0.02134
	0.2125	0.08221	0.07144	0.07575	0.06826	0.07049	0.06537	0.03334	0.0331	0.03006	0.00729	0.00687	0.01224	0.02921	0.02334	0.02744
	0.2375	0.06124	0.05005	0.05308	0.04926	0.05179	0.04845	0.02776	0.02506	0.02524	0.00729	0.00705	0.0106	0.02105	0.02318	0.02439
	0.2625	0.0491	0.04213	0.04017	0.03769	0.03711	0.03585	0.02309	0.02404	0.02009	0.00729	0.00761	0.01035	0.01923	0.02237	0.01829
	0.2875	0.03393	0.02715	0.03486	0.02768	0.03088	0.02597	0.01829	0.0185	0.01761	0.00803	0.00761	0.01111	0.01697	0.01783	0.02134
	0.3125	0.02455	0.02225	0.02425	0.02396	0.01906	0.01815	0.01965	0.01663	0.0154	0.00699	0.00696	0.01426	0.01524	0.0175	0.0122
	0.3375	0.01738	0.01649	0.01836	0.01683	0.01605	0.01563	0.01725	0.016	0.01741	0.01056	0.00798	0.01363	0.01379	0.01718	0.01067
	0.3625	0.01821	0.01527	0.01406	0.01353	0.01418	0.01169	0.0155	0.01491	0.01774	0.01011	0.01021	0.01464	0.01343	0.01653	0.0122
	0.3875	0.00938	0.01102	0.01176	0.01115	0.01146	0.01014	0.01758	0.01608	0.0164	0.0116	0.01123	0.01161	0.01325	0.01475	0.01372
	0.4125	0.00745	0.00871	0.00832	0.00867	0.00924	0.01021	0.01576	0.01538	0.01373	0.01338	0.01021	0.01464	0.01225	0.01929	0.00762
	0.4375	0.00579	0.00843	0.00516	0.00661	0.00924	0.00833	0.01609	0.01663	0.01426	0.01472	0.01355	0.0178	0.01343	0.01588	0.01372
	0.4625	0.00745	0.00605	0.00402	0.00713	0.00802	0.00665	0.01725	0.016	0.01547	0.01428	0.01577	0.01628	0.01424	0.0175	0.0122
	0.4875	0.00386	0.00375	0.00344	0.00558	0.00996	0.00827	0.01686	0.01663	0.01781	0.01383	0.01522	0.01843	0.01542	0.01799	0.01829
	0.5125	0.00193	0.00375	0.0023	0.00547	0.00566	0.00827	0.01712	0.01764	0.01547	0.01755	0.01485	0.01982	0.01651	0.01669	0.01829
	0.5375	0.00166	0.00223	0.00244	0.00537	0.00602	0.0082	0.01719	0.02233	0.01768	0.02037	0.01939	0.02209	0.01733	0.0269	0.01829
	0.5625	0.00331	0.00238	0.00158	0.00475	0.00724	0.00723	0.01803	0.02053	0.02069	0.02736	0.02255	0.02461	0.01996	0.02366	0.02439
	0.5875	0.00276	0.00223	0.00115	0.00434	0.00795	0.00814	0.02283	0.02381	0.02169	0.03659	0.0283	0.0255	0.0205	0.02431	0.02287
	0.6125	0.00166	0.00187	0.001	0.0031	0.00573	0.00756	0.02238	0.02576	0.02377	0.03138	0.03238	0.03282	0.02749	0.02998	0.02134
	0.6375	0.000551724	0.00187	0.000860832	0.00299	0.00559	0.00672	0.02659	0.03107	0.03047	0.04417	0.03832	0.03736	0.02876	0.03096	0.02896
	0.6625	0.000551724	0.00122	0.00158	0.00299	0.00544	0.00543	0.03081	0.03349	0.03549	0.0528	0.0541	0.04368	0.03185	0.03566	0.04116
	0.6875	0.000551724	0.00122	0	0.0032	0.0043	0.00497	0.0382	0.03997	0.03823	0.06871	0.06412	0.05239	0.03956	0.03647	0.0564
	0.7125	0.000275862	0.000864242	0.000143472	0.00155	0.00351	0.00388	0.04183	0.04215	0.04499	0.07377	0.08184	0.05832	0.04273	0.03533	0.04268
	0.7375	0.000275862	0.000288081	0.000286944	0.00165	0.00308	0.00323	0.04462	0.04645	0.05069	0.08373	0.08101	0.07233	0.04591	0.04214	0.06402
	0.7625	0	0.000288081	0.000143472	0.00114	0.00208	0.00317	0.04663	0.04824	0.05658	0.0809	0.08824	0.07018	0.04718	0.04246	0.03963
	0.7875	0.000275862	0.000504141	0.000143472	0.000929464	0.00107	0.00181	0.04573	0.04356	0.05343	0.08046	0.085	0.07258	0.04146	0.0342	0.04116
	0.8125	0	0.000504141	0.000286944	0.00114	0.000931299	0.00155	0.03606	0.03966	0.05008	0.06901	0.06922	0.06981	0.0411	0.0342	0.03811
	0.8375	0	0.000360101	0.000143472	0.000929464	0.000644745	0.00116	0.03405	0.03037	0.03676	0.05265	0.05911	0.05807	0.0323	0.02869	0.02439
	0.8625	0	0.000288081	0	0.000619643	0.000143277	0.00103	0.02555	0.02186	0.02725	0.04015	0.03971	0.04431	0.0225	0.02561	0.03506
	0.8875	0	0.00021606	0	0.000413095	0.000501469	0.000516762	0.01537	0.01522	0.01567	0.02573	0.02802	0.0308	0.01742	0.01361	0.02591
	0.9125	0	7.20202e-05	0.000143472	0.000103274	0.000286553	0.000193786	0.01038	0.01007	0.00957	0.01844	0.02004	0.01792	0.01334	0.01459	0.00305
	0.9375	0	0.00021606	0	0	0.000286553	0.000258381	0.00616	0.00601	0.00683	0.01115	0.01243	0.01376	0.00898	0.00891	0.01372
	0.9625	0	7.20202e-05	0	0	0.000143277	6.45953e-05	0.00208	0.00258	0.00281	0.00402	0.0052	0.00467	0.00399	0.00243	0.00152
	0.9875	0	0	0	0	0	6.45953e-05	6.48593e-05	0.00039032	0.000267827	0.000594884	0.000463951	0.000378692	0.000272183	0.000162075	0
Figure 3		DNA			TBP			TBP+Brf2			TBP+Brf2+Bdp1			TBP+TFIIB					Figure 4, Figure S9		TBP+Brf2			TBP+Brf2+Bdp1
U6 6.6 pN	FRET efficiency	Relative Counts			Relative Counts			Relative Counts			Relative Counts			Relative Counts						Time (s)	relative LF ratio			relative LF ratio
	0.0125	0.02805	0.02587	0.04213	0.03612	0.03753	0.03942	0.01403	0.01606	0.01864	0.00593	0.00456	0.00442	0.02289	0.02744	0.02756				60	730	684	381	0.9581	0.99593	0.99016
	0.0375	0.04467	0.04287	0.04294	0.05887	0.03966	0.04648	0.02437	0.02451	0.028	0.00842	0.00727	0.00626	0.03416	0.03852	0.0402				180	889	564	299	0.81651	0.90303	0.79229
	0.0625	0.06486	0.06242	0.06952	0.0882	0.06093	0.06903	0.03342	0.03472	0.04188	0.01535	0.01211	0.00932	0.0415	0.05474	0.05455				300	853	525	333	0.41518	0.6145	0.60817
	0.0875	0.0914	0.08779	0.09835	0.10491	0.08155	0.09311	0.04093	0.05087	0.05499	0.01844	0.01588	0.01104	0.05602	0.06786	0.06919				420	734	433	262	0.28033	0.57692	0.50466
	0.1125	0.11114	0.10835	0.129	0.11639	0.10422	0.1198	0.05602	0.05899	0.06887	0.02173	0.01798	0.01288	0.06302	0.07178	0.08269				540	832	304	317	0.35463	0.54582	0.4955
	0.1375	0.12517	0.12918	0.13777	0.10689	0.11481	0.13606	0.06867	0.0743	0.07831	0.02267	0.01877	0.01595	0.06627	0.08651	0.08312				660	756	271	275	0.37265	0.45031	0.42778
	0.1625	0.1199	0.12359	0.13289	0.08246	0.09994	0.11704	0.06315	0.07806	0.07334	0.02218	0.01812	0.01864	0.06046	0.07151	0.0702				780	605	266	413	0.2219	0.30958	0.40349
	0.1875	0.09854	0.10493	0.10098	0.06545	0.08787	0.09603	0.06453	0.06518	0.06313	0.01983	0.01542	0.0168	0.04953	0.06083	0.06087				900	391	248	414	0.2954	0.34536	0.39006
	0.2125	0.07138	0.07766	0.07711	0.05282	0.07124	0.06872	0.0492	0.05187	0.0496	0.01714	0.0163	0.01668	0.03928	0.0442	0.0445				1020	585	251	306	0.29167	0.258	0.35556
	0.2375	0.05521	0.05656	0.04683	0.0381	0.05109	0.05016	0.04177	0.04091	0.03994	0.0155	0.01435	0.01472	0.02886	0.03704	0.03919				1140	682	319	450	0.21535	0.22028	0.33841
	0.2625	0.04011	0.04349	0.03643	0.03319	0.03725	0.03359	0.03142	0.03355	0.03374	0.01555	0.01556	0.01312	0.02733	0.03014	0.03115				1260	695	317	404	0.16355	0.22585	0.31731
	0.2875	0.03064	0.03262	0.02459	0.02797	0.02954	0.02454	0.02713	0.02544	0.02762	0.01525	0.01444	0.01214	0.02289	0.02406	0.02512				1380	706	266	362	0.1719	0.19547	0.30565
	0.3125	0.02457	0.02432	0.01889	0.02255	0.02331	0.01672	0.022	0.02184	0.02252	0.0158	0.01537	0.01999	0.01845	0.02352	0.0211				1500	641	371	458	0.14261	0.18966	0.27189
	0.3375	0.01957	0.01843	0.01211	0.02098	0.01821	0.01197	0.02238	0.01941	0.02134	0.0159	0.01644	0.01791	0.02118	0.01649	0.0155				1620	652	295	471	0.15483	0.20477	0.27287
	0.3625	0.01555	0.01354	0.00777	0.01722	0.01848	0.01227	0.02016	0.01983	0.01813	0.0163	0.01546	0.01631	0.0164	0.01473	0.01493				1740	607	370	501	0.09844	0.15972	0.26226
	0.3875	0.01304	0.01109	0.00615	0.01472	0.01384	0.00813	0.01847	0.01866	0.0186	0.01759	0.01849	0.01742	0.01537	0.01338	0.01249				1860	706	383	431	0.11532	0.18134	0.22498
	0.4125	0.00983	0.00768	0.0038	0.01545	0.01077	0.00568	0.01579	0.01657	0.01784	0.01809	0.01677	0.01938	0.01486	0.01217	0.01349				1980	722	463	532	0.07445	0.2101	0.23662
	0.4375	0.00795	0.00756	0.00425	0.01075	0.0117	0.00644	0.02023	0.01456	0.01767	0.02018	0.02012	0.02012	0.01486	0.01257	0.01421				2100	695	439	491	0.16939	0.17903	0.21282
	0.4625	0.00679	0.00504	0.00226	0.01221	0.0105	0.00445	0.01924	0.01406	0.01607	0.02556	0.02459	0.0195	0.01349	0.01081	0.01206				2220	653	424	413	0.08299	0.11607	0.17865
	0.4875	0.00429	0.00357	0.00136	0.01054	0.00901	0.00476	0.01556	0.0159	0.01371	0.02821	0.02762	0.02318	0.01452	0.01203	0.0112				2340	616	414	426	0.07471	0.12776	0.17157
	0.5125	0.00331	0.00326	0.000632797	0.00793	0.00864	0.00537	0.01617	0.01422	0.01522	0.031	0.03423	0.02343	0.01503	0.0146	0.01163				2460	698	394	452	0.10136	0.14386	0.2041
	0.5375	0.00384	0.00225	0.000723197	0.00793	0.00808	0.00368	0.01778	0.01498	0.01421	0.03852	0.03833	0.03299	0.02015	0.01365	0.01077				2580	684	355	429	0.0875	0.14093	0.17375
	0.5625	0.00232	0.00155	0.000903996	0.00835	0.00715	0.00337	0.01839	0.01565	0.01447	0.0446	0.04513	0.03177	0.01605	0.01217	0.01148				2700	683	404	430		0.0907	0.15631
	0.5875	0.00152	0.00109	0.000903996	0.00752	0.00892	0.0043	0.02062	0.01523	0.01569	0.05342	0.05254	0.04342	0.02118	0.01298	0.01177				2820	653	320	490		0.15496	0.17445
	0.6125	0.00134	0.00155	0.000361598	0.00616	0.00622	0.00337	0.02161	0.01966	0.01514	0.05716	0.05692	0.04403	0.02135	0.01541	0.01407				2940	619	430	542		0.11345	0.16269
	0.6375	0.000625391	0.000892234	0.000271199	0.00418	0.00557	0.00368	0.02253	0.01849	0.01969	0.0591	0.06362	0.05164	0.02152	0.01595	0.01665
	0.6625	0.000804074	0.00042672	0.000271199	0.00532	0.00576	0.00169	0.02452	0.02	0.01936	0.05711	0.06535	0.05924	0.02408	0.01825	0.01708
	0.6875	0.000982757	0.000543099	0	0.00365	0.00399	0.00184	0.02307	0.02309	0.02088	0.05502	0.06004	0.06219	0.02716	0.02001	0.01924
	0.7125	0.000357366	0.00042672	0.000271199	0.00324	0.00334	0.0023	0.02713	0.02276	0.02231	0.05492	0.05538	0.06071	0.02921	0.02136	0.0201
	0.7375	0.000714732	0.000271549	0.000271199	0.00209	0.00288	0.00123	0.02491	0.02368	0.02248	0.0455	0.04728	0.05728	0.02647	0.0196	0.01507
	0.7625	8.93416e-05	0.000271549	9.03996e-05	0.00198	0.00288	0.000766989	0.0246	0.02284	0.01995	0.03867	0.04476	0.05127	0.02647	0.02176	0.01881
	0.7875	0.000178683	0.000116378	0	0.00104	0.00074308	0.00107	0.02276	0.02343	0.01991	0.03294	0.03321	0.04244	0.02494	0.02203	0.02038
	0.8125	0.000446708	0.000116378	0	0.000939457	0.00121	0.00138	0.01901	0.02033	0.01729	0.02601	0.02529	0.04072	0.02374	0.015	0.01837
	0.8375	0.000357366	7.75855e-05	9.03996e-05	0.00136	0.00092885	0.00107	0.01686	0.01857	0.01518	0.01914	0.01952	0.03348	0.02152	0.01419	0.0155
	0.8625	8.93416e-05	0.000155171	9.03996e-05	0.000939457	0.000650195	0.000153398	0.01272	0.01322	0.00945	0.01156	0.01258	0.02208	0.01332	0.00892	0.01378
	0.8875	0	0.000193964	0	0.000521921	0.000650195	0.000153398	0.0082	0.0082	0.00633	0.00832	0.00885	0.01778	0.01178	0.00919	0.00804
	0.9125	8.93416e-05	0.000155171	0	0.000730689	0.000464425	0	0.00513	0.00494	0.00489	0.00583	0.00619	0.00981	0.00666	0.00662	0.00703
	0.9375	0.000178683	7.75855e-05	0	0.000104384	0.000278655	0.000153398	0.00414	0.00427	0.00283	0.00448	0.00373	0.0076	0.00547	0.00527	0.00431
	0.9625	8.93416e-05	0	0	0.000208768	9.2885e-05	0	0.00107	0.00109	0.000716937	0.000996661	0.0013	0.00221	0.00188	0.00243	0.00244
	0.9875	0	0	0	0	9.2885e-05	0	0.00030656	8.3668e-05	8.43455e-05	9.96661e-05	0.00013973	0.000122654	0.000683177	0.000270343	0.000143554
		--	--	--							--	--	--
		--	--	--							--	--	--
Figure S4	FRET efficiency	MLP 0 pN	MLP 6 pN	MLP linear	MLP linear + TBP		U6 0 pN	U6 6.6 pN	U6 linear	U6 linear + TBP	--	--	--
	0.0125	0.04988	0.05141	0.04805	0.00863		0.04436	0.04776	0.0887	0.05831	--	--	--
	0.0375	0.05192	0.04871	0.04033	0.0149		0.04341	0.04689	0.08937	0.08395	--	--	--
	0.0625	0.07913	0.07291	0.07351	0.02483		0.06398	0.07179	0.12384	0.10334	--	--	--
	0.0875	0.10587	0.10334	0.08267	0.0264		0.09454	0.09647	0.13854	0.12057	--	--	--
	0.1125	0.11717	0.12599	0.09411	0.03333		0.1119	0.11643	0.13077	0.0999	--	--	--
	0.1375	0.12556	0.12869	0.1087	0.03725		0.12261	0.125	0.11269	0.08535	--	--	--
	0.1625	0.1094	0.11934	0.10154	0.03098		0.11987	0.12239	0.08971	0.06787	--	--	--
	0.1875	0.09638	0.09555	0.0984	0.02823		0.10334	0.1009	0.06521	0.05218	--	--	--
	0.2125	0.07082	0.07426	0.07494	0.02261		0.0811	0.0752	0.05035	0.04032	--	--	--
	0.2375	0.05458	0.05349	0.0758	0.01961		0.05851	0.05263	0.03278	0.03304	--	--	--
	0.2625	0.03851	0.03666	0.05263	0.01425		0.04281	0.0384	0.02247	0.02934	--	--	--
	0.2875	0.0287	0.02711	0.04062	0.01477		0.02914	0.02664	0.01487	0.02424	--	--	--
	0.3125	0.02149	0.01911	0.03089	0.0115		0.02474	0.02221	0.01335	0.02092	--	--	--
	0.3375	0.01608	0.01298	0.02002	0.01137		0.01582	0.01684	0.00794	0.02194	--	--	--
	0.3625	0.00925	0.00956	0.01773	0.00863		0.01011	0.01067	0.00574	0.0171	--	--	--
	0.3875	0.00722	0.00478	0.0123	0.01202		0.00892	0.00777	0.00253	0.01659	--	--	--
	0.4125	0.00518	0.00447	0.0083	0.01464		0.0069	0.00588	0.00372	0.01608	--	--	--
	0.4375	0.00329	0.00332	0.00458	0.01412		0.00559	0.00356	0.00118	0.01633	--	--	--
	0.4625	0.00298	0.0027	0.00429	0.01804		0.0025	0.00305	0.00118	0.01518	--	--	--
	0.4875	0.00165	0.00135	0.00286	0.023		0.00202	0.00211	0.00135	0.01327	--	--	--
	0.5125	0.000941103	0.00104	0.00229	0.02496		0.00166	0.00131	0.00067579	0.01161	--	--	--
	0.5375	0.00125	0.000934774	0.002	0.03411		0.00143	0.00167	0.00067579	0.00893	--	--	--
	0.5625	0.000470551	0.000415455	0.000858124	0.03973		0.00143	0.00079849	0.00101	0.00919	--	--	--
	0.5875	0.000235276	0.000207727	0.000572082	0.04561		0.000356761	0.00079849	0	0.00498	--	--	--
	0.6125	7.84252e-05	0	0.000572082	0.06182		0.000475681	0.00050813	0.000337895	0.00625	--	--	--
	0.6375	7.84252e-05	0	0	0.06796		0.000713521	0.00094367	0.000168947	0.00344	--	--	--
	0.6625	0.00015685	0	0	0.06783		0.000475681	7.259e-05	0.000337895	0.00344	--	--	--
	0.6875	0	0.000103864	0	0.06391		0.000356761	0.00021777	0.000168947	0.0037	--	--	--
	0.7125	0.00015685	0	0	0.04849		0.00011892	0.00021777	0.000168947	0.00344	--	--	--
	0.7375	0	0	0	0.04666		0.000475681	0.00043554	0	0.00217	--	--	--
	0.7625	7.84252e-05	0.000103864	0	0.03516		0	0.00014518	0.000168947	0.00166	--	--	--
	0.7875	0	0	0	0.02679		0	0.00021777	0	0.00128	--	--	--
	0.8125	0.00015685	0	0	0.01725		0.00011892	7.259e-05	0	0.000893085	--	--	--
	0.8375	0	0	0	0.01346		0.00011892	0	0	0.000765501	--	--	--
	0.8625	0.00015685	0.000103864	0	0.00758		0.00011892	0	0	0.000255167	--	--	--
	0.8875	0.00015685	0.000103864	0.000286041	0.00536		0	0	0	0.000382751	--	--	--
	0.9125	0.00015685	0.000207727	0.000286041	0.00183		0	0	0	0.00102	--	--	--
	0.9375	0.000313701	0.000207727	0.000286041	0.0017		0	0	0	0.000510334	--	--	--
	0.9625	0.000392126	0.000623182	0.000286041	0.000522807		0	0	0	0.000255167	--	--	--
	0.9875	0.00015685	0.000207727	0.000286041	0.000130702		0	0	0	0	--	--	--
		--	--	--							--	--	--
		--	--	--							--	--	--
		--	--	--							--	--	--
		--	--	--							--	--	--
		--	--	--							--	--	--
		--	--	--							--	--	--
		--	--	--							--	--	--
		--	--	--							--	--	--
		--	--	--							--	--	--
		--	--	--							--	--	--
		--	--	--							--	--	--
		--	--	--							--	--	--
		--	--	--							--	--	--
		--	--	--							--	--	--
		--	--	--							--	--	--
		--	--	--							--	--	--
		--	--	--							--	--	--
		--	--	--							--	--	--
		--	--	--							--	--	--
		--	--	--							--	--	--
		--	--	--							--	--	--
		--	--	--							--	--	--
		--	--	--							--	--	--
		--	--	--							--	--	--
		--	--	--							--	--	--
		--	--	--							--	--	--
		--	--	--							--	--	--
		--	--	--							--	--	--
		--	--	--							--	--	--
		--	--	--							--	--	--
		--	--	--							--	--	--
		--	--	--							--	--	--
		--	--	--							--	--	--
		--	--	--							--	--	--
		--	--	--							--	--	--
		--	--	--							--	--	--
		--	--	--							--	--	--
		--	--	--							--	--	--
		--	--	--							--	--	--
		--	--	--							--	--	--
		--	--	--							--	--	--
		--	--	--							--	--	--
		--	--	--							--	--	--
		--	--	--							--	--	--
		--	--	--							--	--	--
		--	--	--							--	--	--
		--	--	--							--	--	--
		--	--	--							--	--	--
		--	--	--							--	--	--
		--	--	--							--	--	--
		--	--	--							--	--	--
		--	--	--							--	--	--
		--	--	--							--	--	--
		--	--	--							--	--	--
		--	--	--							--	--	--
		--	--	--							--	--	--
		--	--	--							--	--	--
		--	--	--							--	--	--
		--	--	--							--	--	--
		--	--	--							--	--	--
		--	--	--							--	--	--
		--	--	--							--	--	--
		--	--	--							--	--	--
		--	--	--							--	--	--
		--	--	--							--	--	--
		--	--	--							--	--	--
		--	--	--							--	--	--
		--	--	--							--	--	--
		--	--	--							--	--	--
		--	--	--							--	--	--
		--	--	--							--	--	--
		--	--	--							--	--	--
		--	--	--							--	--	--
		--	--	--							--	--	--
		--	--	--							--	--	--
		--	--	--							--	--	--
		--	--	--							--	--	--
		--	--	--							--	--	--
		--	--	--							--	--	--
		--	--	--							--	--	--
		--	--	--							--	--	--
		--	--	--							--	--	--
		--	--	--							--	--	--
		--	--	--							--	--	--
		--	--	--							--	--	--
		--	--	--							--	--	--
		--	--	--							--	--	--
		--	--	--							--	--	--
		--	--	--							--	--	--
		--	--	--							--	--	--
		--	--	--							--	--	--
		--	--	--							--	--	--
		--	--	--							--	--	--
		--	--	--							--	--	--
		--	--	--							--	--	--
		--	--	--							--	--	--
		--	--	--							--	--	--
		--	--	--							--	--	--
		--	--	--							--	--	--
		--	--	--							--	--	--
		--	--	--							--	--	--
		--	--	--							--	--	--
		--	--	--							--	--	--
		--	--	--							--	--	--
		--	--	--							--	--	--
		--	--	--							--	--	--
		--	--	--							--	--	--
		--	--	--							--	--	--
		--	--	--							--	--	--
		--	--	--							--	--	--
		--	--	--							--	--	--
		--	--	--							--	--	--
		--	--	--							--	--	--
		--	--	--							--	--	--
		--	--	--							--	--	--
		--	--	--							--	--	--
		--	--	--							--	--	--
		--	--	--							--	--	--
		--	--	--							--	--	--
		--	--	--							--	--	--
		--	--	--							--	--	--
		--	--	--							--	--	--
		--	--	--							--	--	--
		--	--	--							--	--	--
		--	--	--							--	--	--
		--	--	--							--	--	--
		--	--	--							--	--	--
		--	--	--							--	--	--
		--	--	--							--	--	--
		--	--	--							--	--	--
		--	--	--							--	--	--
		--	--	--							--	--	--
		--	--	--							--	--	--
		--	--	--							--	--	--
		--	--	--							--	--	--
		--	--	--							--	--	--
		--	--	--							--	--	--
		--	--	--							--	--	--
		--	--	--							--	--	--
		--	--	--							--	--	--
		--	--	--							--	--	--
		--	--	--							--	--	--								--
		--	--	--							--	--	--								--
		--	--	--							--	--	--								--
		--	--	--							--	--	--								--
		--	--	--							--	--	--								--
		--	--	--							--	--	--								--
		--	--	--							--	--	--								--
		--	--	--							--	--	--								--
		--	--	--							--	--	--								--
		--	--	--							--	--	--								--
		--	--	--							--	--	--								--
		--	--	--							--	--	--								--
		--	--	--							--	--	--								--
		--	--	--							--	--	--								--
		--	--	--							--	--	--								--
		--	--	--							--	--	--								--
		--	--	--							--	--	--								--
		--	--	--							--	--	--								--
		--	--	--							--	--	--								--
		--	--	--							--	--	--								--
		--	--	--							--	--	--								--
		--	--	--							--	--	--								--
		--	--	--							--	--	--								--
		--	--	--							--	--	--								--
		--	--	--							--	--	--								--
		--	--	--							--	--	--								--
		--	--	--							--	--	--								--
		--	--	--							--	--	--								--
		--	--	--							--	--	--								--
		--	--	--							--	--	--								--
		--	--	--							--	--	--								--
		--	--	--							--	--	--								--
		--	--	--							--	--	--								--
		--	--	--							--	--	--								--
		--	--	--							--	--	--								--
		--	--	--							--	--	--								--
		--	--	--							--	--	--								--
		--	--	--							--	--	--								--
		--	--	--							--	--	--								--
		--	--	--							--	--	--								--
		--	--	--							--	--	--								--
		--	--	--							--	--	--								--
		--	--	--							--	--	--								--
		--	--	--							--	--	--								--
		--	--	--							--	--	--								--
		--	--	--							--	--	--								--
		--	--	--							--	--	--								--
		--	--	--							--	--	--								--
		--	--	--							--	--	--								--
		--	--	--							--	--	--								--
		--	--	--							--	--	--								--
		--	--	--							--	--	--								--
		--	--	--							--	--	--								--
		--	--	--							--	--	--								--
		--	--	--							--	--	--								--
		--	--	--							--	--	--								--
		--	--	--							--	--	--								--
		--	--	--							--	--	--								--
		--	--	--							--	--	--								--
		--	--	--							--	--	--								--
		--	--	--							--	--	--								--
		--	--	--							--	--	--								--
		--	--	--							--	--	--								--
		--	--	--							--	--	--								--
		--	--	--							--	--	--								--
		--	--	--							--	--	--								--
		--	--	--							--	--	--								--
		--	--	--							--	--	--								--
		--	--	--							--	--	--								--
		--	--	--							--	--	--								--
		--	--	--							--	--	--								--
		--	--	--							--	--	--								--
		--	--	--							--	--	--								--
		--	--	--							--	--	--								--
		--	--	--							--	--	--								--
		--	--	--							--	--	--								--
		--	--	--							--	--	--								--
		--	--	--							--	--	--								--
		--	--	--							--	--	--								--
		--	--	--							--	--	--								--
		--	--	--							--	--	--								--
		--	--	--							--	--	--								--
		--	--	--							--	--	--								--
		--	--	--							--	--	--								--
		--	--	--							--	--	--								--
		--	--	--							--	--	--								--
		--	--	--							--	--	--								--
		--	--	--							--	--	--								--
		--	--	--							--	--	--								--
		--	--	--							--	--	--								--
		--	--	--							--	--	--								--
		--	--	--							--	--	--								--
		--	--	--							--	--	--								--
		--	--	--							--	--	--								--
		--	--	--							--	--	--								--
		--	--	--							--	--	--								--
		--	--	--							--	--	--								--
		--	--	--							--	--	--								--
		--	--	--							--	--	--								--
		--	--	--							--	--	--								--
		--	--	--							--	--	--								--
		--	--	--							--	--	--								--
		--	--	--							--	--	--								--
		--	--	--							--	--	--								--
		--	--	--							--	--	--								--
		--	--	--							--	--	--								--
		--	--	--							--	--	--								--
		--	--	--							--	--	--								--
		--	--	--							--	--	--								--
		--	--	--							--	--	--								--
		--	--	--							--	--	--								--
		--	--	--							--	--	--								--
		--	--	--							--	--	--								--
		--	--	--							--	--	--								--
		--	--	--							--	--	--								--
		--	--	--							--	--	--								--
		--	--	--							--	--	--								--
		--	--	--							--	--	--								--
		--	--	--							--	--	--								--
		--	--	--							--	--	--								--
		--	--	--							--	--	--								--
		--	--	--							--	--	--								--
		--	--	--							--	--	--								--
		--	--	--							--	--	--								--
		--	--	--							--	--	--								--
		--	--	--							--	--	--								--
		--	--	--							--	--	--								--
		--	--	--							--	--	--								--
		--	--	--							--	--	--								--
		--	--	--							--	--	--								--
		--	--	--							--	--	--								--
		--	--	--							--	--	--								--
		--	--	--							--	--	--								--
		--	--	--							--	--	--								--
		--	--	--							--	--	--								--
		--	--	--							--	--	--								--
		--	--	--							--	--	--								--
		--	--	--							--	--	--								--
		--	--	--							--	--	--								--
		--	--	--							--	--	--								--
		--	--	--							--	--	--								--
		--	--	--							--	--	--								--
		--	--	--							--	--	--								--
		--	--	--							--	--	--								--
		--	--	--							--	--	--								--
		--	--	--							--	--	--								--
		--	--	--							--	--	--								--
		--	--	--							--	--	--								--
		--	--	--							--	--	--								--
		--	--	--							--	--	--								--
		--	--	--							--	--	--								--
		--	--	--							--	--	--								--
		--	--	--							--	--	--								--
		--	--	--							--	--	--								--
		--	--	--							--	--	--								--
		--	--	--							--	--	--								--
		--	--	--							--	--	--								--
		--	--	--							--	--	--								--
		--	--	--							--	--	--								--
		--	--	--							--	--	--								--
		--	--	--							--	--	--								--
		--	--	--							--	--	--								--
		--	--	--							--	--	--								--
		--	--	--							--	--	--								--
		--	--	--							--	--	--								--
		--	--	--							--	--	--								--
		--	--	--							--	--	--								--
		--	--	--							--	--	--								--
		--	--	--							--	--	--								--
		--	--	--							--	--	--								--
		--	--	--							--	--	--								--
		--	--	--							--	--	--								--
		--	--	--							--	--	--								--
		--	--	--							--	--	--								--
		--	--	--							--	--	--								--
		--	--	--							--	--	--								--
		--	--	--							--	--	--								--
		--	--	--							--	--	--								--
		--	--	--							--	--	--								--
		--	--	--							--	--	--								--
		--	--	--							--	--	--								--
		--	--	--							--	--	--								--
		--	--	--							--	--	--								--
		--	--	--							--	--	--								--
		--	--	--							--	--	--								--
		--	--	--							--	--	--								--
		--	--	--							--	--	--								--
		--	--	--							--	--	--								--
		--	--	--							--	--	--								--
		--	--	--							--	--	--								--
		--	--	--							--	--	--								--
		--	--	--							--	--	--								--
		--	--	--							--	--	--								--
		--	--	--							--	--	--								--
		--	--	--							--	--	--								--
		--	--	--							--	--	--								--
		--	--	--							--	--	--								--
		--	--	--							--	--	--								--
		--	--	--							--	--	--								--
		--	--	--							--	--	--								--
		--	--	--							--	--	--								--
		--	--	--							--	--	--								--
		--	--	--							--	--	--								--
		--	--	--							--	--	--								--
		--	--	--							--	--	--								--
		--	--	--							--	--	--								--
		--	--	--							--	--	--								--
		--	--	--							--	--	--								--
		--	--	--							--	--	--								--
		--	--	--							--	--	--								--
		--	--	--							--	--	--								--
		--	--	--							--	--	--								--
		--	--	--							--	--	--								--
		--	--	--							--	--	--								--
		--	--	--							--	--	--								--
		--	--	--							--	--	--								--
		--	--	--							--	--	--								--
		--	--	--							--	--	--								--
		--	--	--							--	--	--								--
		--	--	--							--	--	--								--
		--	--	--							--	--	--								--
		--	--	--							--	--	--								--
		--	--	--							--	--	--								--
		--	--	--							--	--	--								--
		--	--	--							--	--	--								--
		--	--	--							--	--	--								--
		--	--	--							--	--	--								--
		--	--	--							--	--	--								--
		--	--	--							--	--	--								--
		--	--	--							--	--	--								--
		--	--	--							--	--	--								--
		--	--	--							--	--	--								--
		--	--	--							--	--	--								--
		--	--	--							--	--	--								--
		--	--	--							--	--	--								--
		--	--	--							--	--	--								--
		--	--	--							--	--	--								--
		--	--	--							--	--	--								--
		--	--	--							--	--	--								--
		--	--	--							--	--	--								--
		--	--	--							--	--	--								--
		--	--	--							--	--	--								--
		--	--	--							--	--	--								--
		--	--	--							--	--	--								--
		--	--	--							--	--	--								--
		--	--	--							--	--	--								--
		--	--	--							--	--	--								--
		--	--	--							--	--	--								--
		--	--	--							--	--	--								--
		--	--	--							--	--	--								--
		--	--	--							--	--	--								--
		--	--	--							--	--	--								--
		--	--	--							--	--	--								--
		--	--	--							--	--	--								--
		--	--	--							--	--	--								--
		--	--	--							--	--	--								--
		--	--	--							--	--	--								--
		--	--	--							--	--	--								--
		--	--	--							--	--	--								--
		--	--	--							--	--	--								--
		--	--	--							--	--	--								--
		--	--	--							--	--	--								--
		--	--	--							--	--	--								--
		--	--	--							--	--	--								--
		--	--	--							--	--	--								--
		--	--	--							--	--	--								--
		--	--	--							--	--	--								--
		--	--	--							--	--	--								--
		--	--	--							--	--	--								--
		--	--	--							--	--	--								--
		--	--	--							--	--	--								--
		--	--	--							--	--	--								--
		--	--	--							--	--	--								--
		--	--	--							--	--	--								--
		--	--	--							--	--	--								--
		--	--	--							--	--	--								--
		--	--	--							--	--	--								--
		--	--	--							--	--	--								--
		--	--	--							--	--	--								--
		--	--	--							--	--	--								--
		--	--	--							--	--	--								--
		--	--	--							--	--	--								--
		--	--	--							--	--	--								--
		--	--	--							--	--	--								--
		--	--	--							--	--	--								--
		--	--	--							--	--	--								--
		--	--	--							--	--	--								--
		--	--	--							--	--	--								--
		--	--	--							--	--	--								--
		--	--	--							--	--	--								--
		--	--	--							--	--	--								--
		--	--	--							--	--	--								--
		--	--	--							--	--	--								--
		--	--	--							--	--	--								--
		--	--	--							--	--	--								--
		--	--	--							--	--	--								--
		--	--	--							--	--	--								--
		--	--	--							--	--	--								--
		--	--	--							--	--	--								--
		--	--	--							--	--	--								--
		--	--	--							--	--	--								--
		--	--	--							--	--	--								--
		--	--	--							--	--	--								--
		--	--	--							--	--	--								--
		--	--	--							--	--	--								--
		--	--	--							--	--	--								--
		--	--	--							--	--	--								--
		--	--	--							--	--	--								--
		--	--	--							--	--	--								--
		--	--	--							--	--	--								--
		--	--	--							--	--	--								--
		--	--	--							--	--	--								--
		--	--	--							--	--	--								--
		--	--	--							--	--	--								--
		--	--	--							--	--	--								--
		--	--	--							--	--	--								--
		--	--	--							--	--	--								--
		--	--	--							--	--	--								--
		--	--	--							--	--	--								--
		--	--	--							--	--	--								--
		--	--	--							--	--	--								--
		--	--	--							--	--	--								--
		--	--	--							--	--	--								--
		--	--	--							--	--	--								--
		--	--	--							--	--	--								--
		--	--	--							--	--	--								--
		--	--	--							--	--	--								--
		--	--	--							--	--	--								--
		--	--	--							--	--	--								--
		--	--	--							--	--	--								--
		--	--	--							--	--	--								--
		--	--	--							--	--	--								--
		--	--	--							--	--	--								--
		--	--	--							--	--	--								--
		--	--	--							--	--	--								--
		--	--	--							--	--	--								--
		--	--	--							--	--	--								--
		--	--	--							--	--	--								--
		--	--	--							--	--	--								--
		--	--	--							--	--	--								--
		--	--	--							--	--	--								--
		--	--	--							--	--	--								--
		--	--	--							--	--	--								--
		--	--	--							--	--	--								--
		--	--	--							--	--	--								--
		--	--	--							--	--	--								--
		--	--	--							--	--	--								--
		--	--	--							--	--	--								--
		--	--	--							--	--	--								--
		--	--	--							--	--	--								--
		--	--	--							--	--	--								--
		--	--	--							--	--	--								--
		--	--	--							--	--	--								--
		--	--	--							--	--	--								--
		--	--	--							--	--	--								--
		--	--	--							--	--	--								--
		--	--	--							--	--	--								--
		--	--	--							--	--	--								--
		--	--	--							--	--	--								--
		--	--	--							--	--	--								--
		--	--	--							--	--	--								--
		--	--	--							--	--	--								--
		--	--	--							--	--	--								--
		--	--	--							--	--	--								--
		--	--	--							--	--	--								--
		--	--	--							--	--	--								--
		--	--	--							--	--	--								--
		--	--	--							--	--	--								--
		--	--	--							--	--	--								--
		--	--	--							--	--	--								--
		--	--	--							--	--	--								--
		--	--	--							--	--	--								--
		--	--	--							--	--	--								--
		--	--	--							--	--	--								--
		--	--	--							--	--	--								--
		--	--	--							--	--	--								--
		--	--	--							--	--	--								--
		--	--	--							--	--	--								--
		--	--	--							--	--	--								--
		--	--	--							--	--	--								--
		--	--	--							--	--	--								--
		--	--	--							--	--	--								--
		--	--	--							--	--	--								--
		--	--	--							--	--	--								--
		--	--	--							--	--	--								--
		--	--	--							--	--	--								--
		--	--	--							--	--	--								--
		--	--	--							--	--	--								--
		--	--	--							--	--	--								--
		--	--	--							--	--	--								--
		--	--	--							--	--	--								--
		--	--	--							--	--	--								--
		--	--	--							--	--	--								--
		--	--	--							--	--	--								--
		--	--	--							--	--	--								--
		--	--	--							--	--	--								--
		--	--	--							--	--	--								--
		--	--	--							--	--	--								--
		--	--	--							--	--	--								--
		--	--	--							--	--	--								--
		--	--	--							--	--	--								--
		--	--	--							--	--	--								--
		--	--	--							--	--	--								--
		--	--	--							--	--	--								--
		--	--	--							--	--	--								--
		--	--	--							--	--	--								--
		--	--	--							--	--	--								--
		--	--	--							--	--	--								--
		--	--	--							--	--	--								--
		--	--	--							--	--	--								--
		--	--	--							--	--	--								--
		--	--	--							--	--	--								--
		--	--	--							--	--	--								--
		--	--	--							--	--	--								--
		--	--	--							--	--	--								--
		--	--	--							--	--	--								--
		--	--	--							--	--	--								--
		--	--	--							--	--	--								--
		--	--	--							--	--	--								--
		--	--	--							--	--	--								--
		--	--	--							--	--	--								--
		--	--	--							--	--	--								--
		--	--	--							--	--	--								--
		--	--	--							--	--	--								--
		--	--	--							--	--	--								--
		--	--	--							--	--	--								--
		--	--	--							--	--	--								--
		--	--	--							--	--	--								--
		--	--	--							--	--	--								--
		--	--	--							--	--	--								--
		--	--	--							--	--	--								--
		--	--	--							--	--	--								--
		--	--	--							--	--	--								--
		--	--	--							--	--	--								--
		--	--	--							--	--	--								--
		--	--	--							--	--	--								--
		--	--	--							--	--	--								--
		--	--	--							--	--	--								--
		--	--	--							--	--	--								--
		--	--	--							--	--	--								--
		--	--	--							--	--	--								--
		--	--	--							--	--	--								--
		--	--	--							--	--	--								--
		--	--	--							--	--	--								--
		--	--	--							--	--	--								--
		--	--	--							--	--	--								--
		--	--	--							--	--	--								--
		--	--	--							--	--	--								--
		--	--	--							--	--	--								--
		--	--	--							--	--	--								--
		--	--	--							--	--	--								--
		--	--	--							--	--	--								--
		--	--	--							--	--	--								--
		--	--	--							--	--	--								--
		--	--	--							--	--	--								--
		--	--	--							--	--	--								--
		--	--	--							--	--	--								--
		--	--	--							--	--	--								--
		--	--	--							--	--	--								--
		--	--	--							--	--	--								--
		--	--	--							--	--	--								--
		--	--	--							--	--	--								--
		--	--	--							--	--	--								--
		--	--	--							--	--	--								--
		--	--	--							--	--	--								--
		--	--	--							--	--	--								--
		--	--	--							--	--	--								--
		--	--	--							--	--	--								--
		--	--	--							--	--	--								--
		--	--	--							--	--	--								--
		--	--	--							--	--	--								--
		--	--	--							--	--	--								--
		--	--	--							--	--	--								--
		--	--	--							--	--	--								--
		--	--	--							--	--	--								--
		--	--	--							--	--	--								--
		--	--	--							--	--	--								--
		--	--	--							--	--	--								--
		--	--	--							--	--	--								--
		--	--	--							--	--	--								--
		--	--	--							--	--	--								--
		--	--	--							--	--	--								--
		--	--	--							--	--	--								--
		--	--	--							--	--	--								--
		--	--	--							--	--	--								--
		--	--	--							--	--	--								--
		--	--	--							--	--	--								--
		--	--	--							--	--	--								--
		--	--	--							--	--	--								--
		--	--	--							--	--	--								--
		--	--	--							--	--	--								--
		--	--	--							--	--	--								--
		--	--	--							--	--	--								--
		--	--	--							--	--	--								--
		--	--	--							--	--	--								--
		--	--	--							--	--	--								--
		--	--	--							--	--	--								--
		--	--	--							--	--	--								--
		--	--	--							--	--	--								--
		--	--	--							--	--	--								--
		--	--	--							--	--	--								--
		--	--	--							--	--	--								--
		--	--	--							--	--	--								--
		--	--	--							--	--	--								--
		--	--	--							--	--	--								--
		--	--	--							--	--	--								--
		--	--	--							--	--	--								--
		--	--	--							--	--	--								--
		--	--	--							--	--	--								--
		--	--	--							--	--	--								--
		--	--	--							--	--	--								--
		--	--	--							--	--	--								--
		--	--	--							--	--	--								--
		--	--	--							--	--	--								--
		--	--	--							--	--	--								--
		--	--	--							--	--	--								--
		--	--	--							--	--	--								--
		--	--	--							--	--	--								--
		--	--	--							--	--	--								--
		--	--	--							--	--	--								--
		--	--	--							--	--	--								--
		--	--	--							--	--	--								--
		--	--	--							--	--	--								--
		--	--	--							--	--	--								--
		--	--	--							--	--	--								--
		--	--	--							--	--	--								--
		--	--	--							--	--	--								--
		--	--	--							--	--	--								--
		--	--	--							--	--	--								--
		--	--	--							--	--	--								--
		--	--	--							--	--	--								--
		--	--	--							--	--	--								--
		--	--	--							--	--	--								--
		--	--	--							--	--	--								--
		--	--	--							--	--	--								--
		--	--	--							--	--	--								--
		--	--	--							--	--	--								--
		--	--	--							--	--	--								--
		--	--	--							--	--	--								--
		--	--	--							--	--	--								--
		--	--	--							--	--	--								--
		--	--	--							--	--	--								--
		--	--	--							--	--	--								--
		--	--	--							--	--	--								--
		--	--	--							--	--	--								--
		--	--	--							--	--	--								--
		--	--	--							--	--	--								--
		--	--	--							--	--	--								--
		--	--	--							--	--	--								--
		--	--	--							--	--	--								--
		--	--	--							--	--	--								--
		--	--	--							--	--	--								--
		--	--	--							--	--	--								--
		--	--	--							--	--	--								--
		--	--	--							--	--	--								--
		--	--	--							--	--	--								--
		--	--	--							--	--	--								--
		--	--	--							--	--	--								--
		--	--	--							--	--	--								--
		--	--	--							--	--	--								--
		--	--	--							--	--	--								--
		--	--	--							--	--	--								--
		--	--	--							--	--	--								--
		--	--	--							--	--	--								--
		--	--	--							--	--	--								--
		--	--	--							--	--	--								--
		--	--	--							--	--	--								--
		--	--	--							--	--	--								--
		--	--	--							--	--	--								--
		--	--	--							--	--	--								--
		--	--	--							--	--	--								--
		--	--	--							--	--	--								--
		--	--	--							--	--	--								--
		--	--	--							--	--	--								--
		--	--	--							--	--	--								--
		--	--	--							--	--	--								--
		--	--	--							--	--	--								--
		--	--	--							--	--	--								--
		--	--	--							--	--	--								--
		--	--	--							--	--	--								--
		--	--	--							--	--	--								--
		--	--	--							--	--	--								--
		--	--	--							--	--	--								--
		--	--	--							--	--	--								--
		--	--	--							--	--	--								--
		--	--	--							--	--	--								--
		--	--	--							--	--	--								--
		--	--	--							--	--	--								--
		--	--	--							--	--	--								--
		--	--	--							--	--	--								--
		--	--	--							--	--	--								--
		--	--	--							--	--	--								--
		--	--	--							--	--	--								--
		--	--	--							--	--	--								--
		--	--	--							--	--	--								--
		--	--	--							--	--	--								--
		--	--	--							--	--	--								--
		--	--	--							--	--	--								--
		--	--	--							--	--	--								--
		--	--	--							--	--	--								--
		--	--	--							--	--	--								--
		--	--	--							--	--	--								--
		--	--	--							--	--	--								--
		--	--	--							--	--	--								--
		--	--	--							--	--	--								--
		--	--	--							--	--	--								--
		--	--	--							--	--	--								--
		--	--	--							--	--	--								--
		--	--	--							--	--	--								--
		--	--	--							--	--	--								--
		--	--	--							--	--	--								--
		--	--	--							--	--	--								--
		--	--	--							--	--	--								--
		--	--	--							--	--	--								--
		--	--	--							--	--	--								--
		--	--	--							--	--	--								--
		--	--	--							--	--	--								--
		--	--	--							--	--	--								--
		--	--	--							--	--	--								--
		--	--	--							--	--	--								--
		--	--	--							--	--	--								--
		--	--	--							--	--	--								--
		--	--	--							--	--	--								--
		--	--	--							--	--	--								--
		--	--	--							--	--	--								--
		--	--	--							--	--	--								--
		--	--	--							--	--	--								--
		--	--	--							--	--	--								--
		--	--	--							--	--	--								--
		--	--	--							--	--	--								--
		--	--	--							--	--	--								--
		--	--	--							--	--	--								--
		--	--	--							--	--	--								--
		--	--	--							--	--	--								--
		--	--	--							--	--	--								--
		--	--	--							--	--	--								--
		--	--	--							--	--	--								--
		--	--	--							--	--	--								--
		--	--	--							--	--	--								--
		--	--	--							--	--	--								--
		--	--	--							--	--	--								--
		--	--	--							--	--	--								--
		--	--	--							--	--	--								--
		--	--	--							--	--	--								--
		--	--	--							--	--	--								--
		--	--	--							--	--	--								--
		--	--	--							--	--	--								--
		--	--	--							--	--	--								--
		--	--	--							--	--	--								--
		--	--	--							--	--	--								--
		--	--	--							--	--	--								--
		--	--	--							--	--	--								--
		--	--	--							--	--	--								--
		--	--	--							--	--	--								--
		--	--	--							--	--	--								--
		--	--	--							--	--	--								--
		--	--	--							--	--	--								--
		--	--	--							--	--	--								--
		--	--	--							--	--	--								--
		--	--	--							--	--	--								--
		--	--	--							--	--	--								--
		--	--	--							--	--	--								--
		--	--	--							--	--	--								--
		--	--	--							--	--	--								--
		--	--	--							--	--	--								--
		--	--	--							--	--	--								--
		--	--	--							--	--	--								--
		--	--	--							--	--	--								--
		--	--	--							--	--	--								--
		--	--	--							--	--	--								--
		--	--	--							--	--	--								--
		--	--	--							--	--	--								--
		--	--	--							--	--	--								--
		--	--	--							--	--	--								--
		--	--	--							--	--	--								--
		--	--	--							--	--	--								--
		--	--	--							--	--	--								--
		--	--	--							--	--	--								--
		--	--	--							--	--	--								--
		--	--	--							--	--	--								--
		--	--	--							--	--	--								--
		--	--	--							--	--	--								--
		--	--	--							--	--	--								--
		--	--	--							--	--	--								--
		--	--	--							--	--	--								--
		--	--	--							--	--	--								--
		--	--	--							--	--	--								--
		--	--	--							--	--	--								--
		--	--	--							--	--	--								--
		--	--	--							--	--	--								--
		--	--	--							--	--	--								--
		--	--	--							--	--	--								--
		--	--	--							--	--	--								--
		--	--	--							--	--	--								--
		--	--	--							--	--	--								--
		--	--	--							--	--	--								--
		--	--	--							--	--	--								--
		--	--	--							--	--	--								--
		--	--	--							--	--	--								--
		--	--	--							--	--	--								--
		--	--	--							--	--	--								--
		--	--	--							--	--	--								--
		--	--	--							--	--	--								--
		--	--	--							--	--	--								--
		--	--	--							--	--	--								--
		--	--	--							--	--	--								--
		--	--	--							--	--	--								--
		--	--	--							--	--	--								--
		--	--	--							--	--	--								--
		--	--	--							--	--	--								--
		--	--	--							--	--	--								--
		--	--	--							--	--	--								--
		--	--	--							--	--	--								--
		--	--	--							--	--	--								--
		--	--	--							--	--	--								--
		--	--	--							--	--	--								--
		--	--	--							--	--	--								--
		--	--	--							--	--	--								--
		--	--	--							--	--	--								--
		--	--	--							--	--	--								--
		--	--	--							--	--	--								--
		--	--	--							--	--	--								--
		--	--	--							--	--	--								--
		--	--	--							--	--	--								--
		--	--	--							--	--	--								--
		--	--	--							--	--	--								--
		--	--	--							--	--	--								--
		--	--	--							--	--	--								--
		--	--	--							--	--	--								--
		--	--	--							--	--	--								--
		--	--	--							--	--	--								--
		--	--	--							--	--	--								--
		--	--	--							--	--	--								--
		--	--	--							--	--	--								--
		--	--	--							--	--	--								--
		--	--	--							--	--	--								--
		--	--	--							--	--	--								--
		--	--	--							--	--	--								--
		--	--	--							--	--	--								--
		--	--	--							--	--	--								--
		--	--	--							--	--	--								--
		--	--	--							--	--	--								--
		--	--	--							--	--	--								--
		--	--	--							--	--	--								--
		--	--	--							--	--	--								--
		--	--	--							--	--	--								--
		--	--	--							--	--	--								--
		--	--	--							--	--	--								--
		--	--	--							--	--	--								--
		--	--	--							--	--	--								--
		--	--	--							--	--	--								--
		--	--	--							--	--	--								--
		--	--	--							--	--	--								--
		--	--	--							--	--	--								--
		--	--	--							--	--	--								--
		--	--	--							--	--	--								--
		--	--	--							--	--	--								--
		--	--	--							--	--	--								--
		--	--	--							--	--	--								--
		--	--	--							--	--	--								--
		--	--	--							--	--	--								--
		--	--	--							--	--	--								--
		--	--	--							--	--	--								--
		--	--	--							--	--	--								--
		--	--	--							--	--	--								--
		--	--	--							--	--	--								--
		--	--	--							--	--	--								--
		--	--	--							--	--	--								--
		--	--	--							--	--	--								--
		--	--	--							--	--	--								--
		--	--	--							--	--	--								--
		--	--	--							--	--	--								--
		--	--	--							--	--	--								--
		--	--	--							--	--	--								--
		--	--	--							--	--	--								--
		--	--	--							--	--	--								--
		--	--	--							--	--	--								--
		--	--	--							--	--	--								--
		--	--	--							--	--	--								--
		--	--	--							--	--	--								--
		--	--	--							--	--	--								--
		--	--	--							--	--	--								--
		--	--	--							--	--	--								--
		--	--	--							--	--	--								--
		--	--	--							--	--	--								--
		--	--	--							--	--	--								--
		--	--	--							--	--	--								--
		--	--	--							--	--	--								--
		--	--	--							--	--	--								--
		--	--	--							--	--	--								--
		--	--	--							--	--	--								--
		--	--	--							--	--	--								--
		--	--	--							--	--	--								--
		--	--	--							--	--	--								--
		--	--	--							--	--	--								--
		--	--	--							--	--	--								--
		--	--	--							--	--	--								--
		--	--	--							--	--	--								--
		--	--	--							--	--	--								--
		--	--	--							--	--	--								--
		--	--	--							--	--	--								--
		--	--	--							--	--	--								--
		--	--	--							--	--	--								--
		--	--	--							--	--	--								--
		--	--	--							--	--	--								--
		--	--	--							--	--	--								--
		--	--	--							--	--	--								--
		--	--	--							--	--	--								--
		--	--	--							--	--	--								--
		--	--	--							--	--	--								--
		--	--	--							--	--	--								--
		--	--	--							--	--	--								--
		--	--	--							--	--	--								--
		--	--	--							--	--	--								--
		--	--	--							--	--	--								--
		--	--	--							--	--	--								--
		--	--	--							--	--	--								--
		--	--	--							--	--	--								--
		--	--	--							--	--	--								--
		--	--	--							--	--	--								--
		--	--	--							--	--	--								--
		--	--	--							--	--	--								--
		--	--	--							--	--	--								--
		--	--	--							--	--	--								--
		--	--	--							--	--	--								--
		--	--	--							--	--	--								--
		--	--	--							--	--	--								--
		--	--	--							--	--	--								--
		--	--	--							--	--	--								--
		--	--	--							--	--	--								--
		--	--	--							--	--	--								--
		--	--	--							--	--	--								--
		--	--	--							--	--	--								--
		--	--	--							--	--	--								--
		--	--	--							--	--	--								--
		--	--	--							--	--	--								--
		--	--	--							--	--	--								--
		--	--	--							--	--	--								--
		--	--	--							--	--	--								--
		--	--	--							--	--	--								--
		--	--	--							--	--	--								--
		--	--	--							--	--	--								--
		--	--	--							--	--	--								--
		--	--	--							--	--	--								--
		--	--	--							--	--	--								--
		--	--	--							--	--	--								--
		--	--	--							--	--	--								--
		--	--	--							--	--	--								--
		--	--	--							--	--	--								--
		--	--	--							--	--	--								--
		--	--	--							--	--	--								--
		--	--	--							--	--	--								--
		--	--	--							--	--	--								--
		--	--	--							--	--	--								--
		--	--	--							--	--	--								--
		--	--	--							--	--	--								--
		--	--	--							--	--	--								--
		--	--	--							--	--	--								--
		--	--	--							--	--	--								--
		--	--	--							--	--	--								--
		--	--	--							--	--	--								--
		--	--	--							--	--	--								--
		--	--	--							--	--	--								--
		--	--	--							--	--	--								--
		--	--	--							--	--	--								--
		--	--	--							--	--	--								--
		--	--	--							--	--	--								--
		--	--	--							--	--	--								--
		--	--	--							--	--	--								--
		--	--	--							--	--	--								--
		--	--	--							--	--	--								--
		--	--	--							--	--	--								--
		--	--	--							--	--	--								--
		--	--	--							--	--	--								--
		--	--	--							--	--	--								--
		--	--	--							--	--	--								--
		--	--	--							--	--	--								--
		--	--	--							--	--	--								--
		--	--	--							--	--	--								--
		--	--	--							--	--	--								--
		--	--	--							--	--	--								--
		--	--	--							--	--	--								--
		--	--	--							--	--	--								--
		--	--	--							--	--	--								--
		--	--	--							--	--	--								--
		--	--	--							--	--	--								--
		--	--	--							--	--	--								--
		--	--	--							--	--	--								--
		--	--	--							--	--	--								--
		--	--	--							--	--	--								--
		--	--	--							--	--	--								--
		--	--	--							--	--	--								--
		--	--	--							--	--	--								--
		--	--	--							--	--	--								--
		--	--	--							--	--	--								--
		--	--	--							--	--	--								--
		--	--	--							--	--	--								--
		--	--	--							--	--	--								--
		--	--	--							--	--	--								--
		--	--	--							--	--	--								--
		--	--	--							--	--	--								--
		--	--	--							--	--	--								--
		--	--	--							--	--	--								--
		--	--	--							--	--	--								--
		--	--	--							--	--	--								--
		--	--	--							--	--	--								--
		--	--	--							--	--	--								--
		--	--	--							--	--	--								--
		--	--	--							--	--	--								--
		--	--	--							--	--	--								--
		--	--	--							--	--	--								--
		--	--	--							--	--	--								--
		--	--	--							--	--	--								--
		--	--	--							--	--	--								--
		--	--	--							--	--	--								--
		--	--	--							--	--	--								--
		--	--	--							--	--	--								--
		--	--	--							--	--	--								--
		--	--	--							--	--	--								--
		--	--	--							--	--	--								--
		--	--	--							--	--	--								--
		--	--	--							--	--	--								--
		--	--	--							--	--	--								--
		--	--	--							--	--	--								--
		--	--	--							--	--	--								--
		--	--	--							--	--	--								--
		--	--	--							--	--	--								--
		--	--	--							--	--	--								--
		--	--	--							--	--	--								--
		--	--	--							--	--	--								--
		--	--	--							--	--	--								--
		--	--	--							--	--	--								--
		--	--	--							--	--	--								--
		--	--	--							--	--	--								--
		--	--	--							--	--	--								--
		--	--	--							--	--	--								--
		--	--	--							--	--	--								--
		--	--	--							--	--	--								--
		--	--	--							--	--	--								--
		--	--	--							--	--	--								--
		--	--	--							--	--	--								--
		--	--	--							--	--	--								--
		--	--	--							--	--	--								--
		--	--	--							--	--	--								--
		--	--	--							--	--	--								--
		--	--	--							--	--	--								--
		--	--	--							--	--	--								--
		--	--	--							--	--	--								--
		--	--	--							--	--	--								--
		--	--	--							--	--	--								--
		--	--	--							--	--	--								--
		--	--	--							--	--	--								--
		--	--	--							--	--	--								--
		--	--	--							--	--	--								--
		--	--	--							--	--	--								--
		--	--	--							--	--	--								--
		--	--	--							--	--	--								--
		--	--	--							--	--	--								--
		--	--	--							--	--	--								--
		--	--	--							--	--	--								--
		--	--	--							--	--	--								--
		--	--	--							--	--	--								--
		--	--	--							--	--	--								--
		--	--	--							--	--	--								--
		--	--	--							--	--	--								--
		--	--	--							--	--	--								--
		--	--	--							--	--	--								--
		--	--	--							--	--	--								--
		--	--	--							--	--	--								--
		--	--	--							--	--	--								--
		--	--	--							--	--	--								--
		--	--	--							--	--	--								--
		--	--	--							--	--	--								--
		--	--	--							--	--	--								--
		--	--	--							--	--	--								--
		--	--	--							--	--	--								--
		--	--	--							--	--	--								--
		--	--	--							--	--	--								--
		--	--	--							--	--	--								--
		--	--	--							--	--	--								--
		--	--	--							--	--	--								--
		--	--	--							--	--	--								--
		--	--	--							--	--	--								--
		--	--	--							--	--	--								--
		--	--	--							--	--	--								--
		--	--	--							--	--	--								--
		--	--	--							--	--	--								--
		--	--	--							--	--	--								--
		--	--	--							--	--	--								--
		--	--	--							--	--	--								--
		--	--	--							--	--	--								--
		--	--	--							--	--	--								--
		--	--	--							--	--	--								--
		--	--	--							--	--	--								--
		--	--	--							--	--	--								--
		--	--	--							--	--	--								--
		--	--	--							--	--	--								--
		--	--	--							--	--	--								--
		--	--	--							--	--	--								--
		--	--	--							--	--	--								--
		--	--	--							--	--	--								--
		--	--	--							--	--	--								--
		--	--	--							--	--	--								--
		--	--	--							--	--	--								--
		--	--	--							--	--	--								--
		--	--	--							--	--	--								--
		--	--	--							--	--	--								--
		--	--	--							--	--	--								--
		--	--	--							--	--	--								--
		--	--	--							--	--	--								--
		--	--	--							--	--	--								--
		--	--	--							--	--	--								--
		--	--	--							--	--	--								--
		--	--	--							--	--	--								--
		--	--	--							--	--	--								--
		--	--	--							--	--	--								--
		--	--	--							--	--	--								--
		--	--	--							--	--	--								--
		--	--	--							--	--	--								--
		--	--	--							--	--	--								--
		--	--	--							--	--	--								--
		--	--	--							--	--	--								--
		--	--	--							--	--	--								--
		--	--	--							--	--	--								--
		--	--	--							--	--	--								--
		--	--	--							--	--	--								--
		--	--	--							--	--	--								--
		--	--	--							--	--	--								--
		--	--	--							--	--	--								--
		--	--	--							--	--	--								--
		--	--	--							--	--	--								--
		--	--	--							--	--	--								--
		--	--	--							--	--	--								--
		--	--	--							--	--	--								--
		--	--	--							--	--	--								--
		--	--	--							--	--	--								--
		--	--	--							--	--	--								--
		--	--	--							--	--	--								--
		--	--	--							--	--	--								--
		--	--	--							--	--	--								--
		--	--	--							--	--	--								--
		--	--	--							--	--	--								--
		--	--	--							--	--	--								--
		--	--	--							--	--	--								--
		--	--	--							--	--	--								--
		--	--	--							--	--	--								--
		--	--	--							--	--	--								--
		--	--	--							--	--	--								--
		--	--	--							--	--	--								--
		--	--	--							--	--	--								--
		--	--	--							--	--	--								--
		--	--	--							--	--	--								--
		--	--	--							--	--	--								--
		--	--	--							--	--	--								--
		--	--	--							--	--	--								--
		--	--	--							--	--	--								--
		--	--	--							--	--	--								--
		--	--	--							--	--	--								--
		--	--	--							--	--	--								--
		--	--	--							--	--	--								--
		--	--	--							--	--	--								--
		--	--	--							--	--	--								--
		--	--	--							--	--	--								--
		--	--	--							--	--	--								--
		--	--	--							--	--	--								--
		--	--	--							--	--	--								--
		--	--	--							--	--	--								--
		--	--	--							--	--	--								--
		--	--	--							--	--	--								--
		--	--	--							--	--	--								--
		--	--	--							--	--	--								--
		--	--	--							--	--	--								--
		--	--	--							--	--	--								--
		--	--	--							--	--	--								--
		--	--	--							--	--	--								--
		--	--	--							--	--	--								--
		--	--	--							--	--	--								--
		--	--	--							--	--	--								--
		--	--	--							--	--	--								--
		--	--	--							--	--	--								--
		--	--	--							--	--	--								--
		--	--	--							--	--	--								--
		--	--	--							--	--	--								--
		--	--	--							--	--	--								--
		--	--	--							--	--	--								--
		--	--	--							--	--	--								--
		--	--	--							--	--	--								--
		--	--	--							--	--	--								--
		--	--	--							--	--	--								--
		--	--	--							--	--	--								--
		--	--	--							--	--	--								--
		--	--	--							--	--	--								--
		--	--	--							--	--	--								--
		--	--	--							--	--	--								--
		--	--	--							--	--	--								--
		--	--	--							--	--	--								--
		--	--	--							--	--	--								--
		--	--	--							--	--	--								--
		--	--	--							--	--	--								--
		--	--	--							--	--	--								--
		--	--	--							--	--	--								--
		--	--	--							--	--	--								--
		--	--	--							--	--	--								--
		--	--	--							--	--	--								--
		--	--	--							--	--	--								--
		--	--	--							--	--	--								--
		--	--	--							--	--	--								--
		--	--	--							--	--	--								--
		--	--	--							--	--	--								--
		--	--	--							--	--	--								--
		--	--	--							--	--	--								--
		--	--	--							--	--	--								--
		--	--	--							--	--	--								--
		--	--	--							--	--	--								--
		--	--	--							--	--	--								--
		--	--	--							--	--	--								--
		--	--	--							--	--	--								--
		--	--	--							--	--	--								--
		--	--	--							--	--	--								--
		--	--	--							--	--	--								--
		--	--	--							--	--	--								--
		--	--	--							--	--	--								--
		--	--	--							--	--	--								--
		--	--	--							--	--	--								--
		--	--	--							--	--	--								--
		--	--	--							--	--	--								--
		--	--	--							--	--	--								--
		--	--	--							--	--	--								--
		--	--	--							--	--	--								--
		--	--	--							--	--	--								--
		--	--	--							--	--	--								--
		--	--	--							--	--	--								--
		--	--	--							--	--	--								--
		--	--	--							--	--	--								--
		--	--	--							--	--	--								--
		--	--	--							--	--	--								--
		--	--	--							--	--	--								--
		--	--	--							--	--	--								--
		--	--	--							--	--	--								--
		--	--	--							--	--	--								--
		--	--	--							--	--	--								--
		--	--	--							--	--	--								--
		--	--	--							--	--	--								--
		--	--	--							--	--	--								--
		--	--	--							--	--	--								--
		--	--	--							--	--	--								--
		--	--	--							--	--	--								--
		--	--	--							--	--	--								--
		--	--	--							--	--	--								--
		--	--	--							--	--	--								--
		--	--	--							--	--	--								--
		--	--	--							--	--	--								--
		--	--	--							--	--	--								--
		--	--	--							--	--	--								--
		--	--	--							--	--	--								--
		--	--	--							--	--	--								--
		--	--	--							--	--	--								--
		--	--	--							--	--	--								--
		--	--	--							--	--	--								--
		--	--	--							--	--	--								--
		--	--	--							--	--	--								--
		--	--	--							--	--	--								--
		--	--	--							--	--	--								--
		--	--	--							--	--	--								--
		--	--	--							--	--	--								--
		--	--	--							--	--	--								--
		--	--	--							--	--	--								--
		--	--	--							--	--	--								--
		--	--	--							--	--	--								--
		--	--	--							--	--	--								--
		--	--	--							--	--	--								--
		--	--	--							--	--	--								--
		--	--	--							--	--	--								--
		--	--	--							--	--	--								--
		--	--	--							--	--	--								--
		--	--	--							--	--	--								--
		--	--	--							--	--	--								--
		--	--	--							--	--	--								--
		--	--	--							--	--	--								--
		--	--	--							--	--	--								--
		--	--	--							--	--	--								--
		--	--	--							--	--	--								--
		--	--	--							--	--	--								--
		--	--	--							--	--	--								--
		--	--	--							--	--	--								--
		--	--	--							--	--	--								--
		--	--	--							--	--	--								--
		--	--	--							--	--	--								--
		--	--	--							--	--	--								--
		--	--	--							--	--	--								--
		--	--	--							--	--	--								--
		--	--	--							--	--	--								--
		--	--	--							--	--	--								--
		--	--	--							--	--	--								--
		--	--	--							--	--	--								--
		--	--	--							--	--	--								--
		--	--	--							--	--	--								--
		--	--	--							--	--	--								--
		--	--	--							--	--	--								--
		--	--	--							--	--	--								--
		--	--	--							--	--	--								--
		--	--	--							--	--	--								--
		--	--	--							--	--	--								--
		--	--	--							--	--	--								--
		--	--	--							--	--	--								--
		--	--	--							--	--	--								--
		--	--	--							--	--	--								--
		--	--	--							--	--	--								--
		--	--	--							--	--	--								--
		--	--	--							--	--	--								--
		--	--	--							--	--	--								--
		--	--	--							--	--	--								--
		--	--	--							--	--	--								--
		--	--	--							--	--	--								--
		--	--	--							--	--	--								--
		--	--	--							--	--	--								--
		--	--	--							--	--	--								--
		--	--	--							--	--	--								--
		--	--	--							--	--	--								--
		--	--	--							--	--	--								--
		--	--	--							--	--	--								--
		--	--	--							--	--	--								--
		--	--	--							--	--	--								--
		--	--	--							--	--	--								--
		--	--	--							--	--	--								--
		--	--	--							--	--	--								--
		--	--	--							--	--	--								--
		--	--	--							--	--	--								--
		--	--	--							--	--	--								--
		--	--	--							--	--	--								--
		--	--	--							--	--	--								--
		--	--	--							--	--	--								--
		--	--	--							--	--	--								--
		--	--	--							--	--	--								--
		--	--	--							--	--	--								--
		--	--	--							--	--	--								--
		--	--	--							--	--	--								--
		--	--	--							--	--	--								--
		--	--	--							--	--	--								--
		--	--	--							--	--	--								--
		--	--	--							--	--	--								--
		--	--	--							--	--	--								--
		--	--	--							--	--	--								--
		--	--	--							--	--	--								--
		--	--	--							--	--	--								--
		--	--	--							--	--	--								--
		--	--	--							--	--	--								--
		--	--	--							--	--	--								--
		--	--	--							--	--	--								--
		--	--	--							--	--	--								--
		--	--	--							--	--	--								--
		--	--	--							--	--	--								--
		--	--	--							--	--	--								--
		--	--	--							--	--	--								--
		--	--	--							--	--	--								--
		--	--	--							--	--	--								--
		--	--	--							--	--	--								--
		--	--	--							--	--	--								--
		--	--	--							--	--	--								--
		--	--	--							--	--	--								--
		--	--	--							--	--	--								--
		--	--	--							--	--	--								--
		--	--	--							--	--	--								--
		--	--	--							--	--	--								--
		--	--	--							--	--	--								--
		--	--	--							--	--	--								--
		--	--	--							--	--	--								--
		--	--	--							--	--	--								--
		--	--	--							--	--	--								--
		--	--	--							--	--	--								--
		--	--	--							--	--	--								--
		--	--	--							--	--	--								--
		--	--	--							--	--	--								--
		--	--	--							--	--	--								--
		--	--	--							--	--	--								--
		--	--	--							--	--	--								--
		--	--	--							--	--	--								--
		--	--	--							--	--	--								--
		--	--	--							--	--	--								--
		--	--	--							--	--	--								--
		--	--	--							--	--	--								--
		--	--	--							--	--	--								--
		--	--	--							--	--	--								--
		--	--	--							--	--	--								--
		--	--	--							--	--	--								--
		--	--	--							--	--	--								--
		--	--	--							--	--	--								--
		--	--	--							--	--	--								--
		--	--	--							--	--	--								--
		--	--	--							--	--	--								--
		--	--	--							--	--	--								--
		--	--	--							--	--	--								--
		--	--	--							--	--	--								--
		--	--	--							--	--	--								--
		--	--	--							--	--	--								--
		--	--	--							--	--	--								--
		--	--	--							--	--	--								--
		--	--	--							--	--	--								--
		--	--	--							--	--	--								--
		--	--	--							--	--	--								--
		--	--	--							--	--	--								--
		--	--	--							--	--	--								--
		--	--	--							--	--	--								--
		--	--	--							--	--	--								--
		--	--	--							--	--	--								--
		--	--	--							--	--	--								--
		--	--	--							--	--	--								--
		--	--	--							--	--	--								--
		--	--	--							--	--	--								--
		--	--	--							--	--	--								--
		--	--	--							--	--	--								--
		--	--	--							--	--	--								--
		--	--	--							--	--	--								--
		--	--	--							--	--	--								--
		--	--	--							--	--	--								--
		--	--	--							--	--	--								--
		--	--	--							--	--	--								--
		--	--	--							--	--	--								--
		--	--	--							--	--	--								--
		--	--	--							--	--	--								--
		--	--	--							--	--	--								--
		--	--	--							--	--	--								--
		--	--	--							--	--	--								--
		--	--	--							--	--	--								--
		--	--	--							--	--	--								--
		--	--	--							--	--	--								--
		--	--	--							--	--	--								--
		--	--	--							--	--	--								--
		--	--	--							--	--	--								--
		--	--	--							--	--	--								--
		--	--	--							--	--	--								--
		--	--	--							--	--	--								--
		--	--	--							--	--	--								--
		--	--	--							--	--	--								--
		--	--	--							--	--	--								--
		--	--	--							--	--	--								--
		--	--	--							--	--	--								--
		--	--	--							--	--	--								--
		--	--	--							--	--	--								--
		--	--	--							--	--	--								--
		--	--	--							--	--	--								--
		--	--	--							--	--	--								--
		--	--	--							--	--	--								--
		--	--	--							--	--	--								--
		--	--	--							--	--	--								--
		--	--	--							--	--	--								--
		--	--	--							--	--	--								--
		--	--	--							--	--	--								--
		--	--	--							--	--	--								--
		--	--	--							--	--	--								--
		--	--	--							--	--	--								--
		--	--	--							--	--	--								--
		--	--	--							--	--	--								--
		--	--	--							--	--	--								--
		--	--	--							--	--	--								--
		--	--	--							--	--	--								--
		--	--	--							--	--	--								--
		--	--	--							--	--	--								--
		--	--	--							--	--	--								--
		--	--	--							--	--	--								--
		--	--	--							--	--	--								--
		--	--	--							--	--	--								--
		--	--	--							--	--	--								--
		--	--	--							--	--	--								--
		--	--	--							--	--	--								--
		--	--	--							--	--	--								--
		--	--	--							--	--	--								--
		--	--	--							--	--	--								--
		--	--	--							--	--	--								--
		--	--	--							--	--	--								--
		--	--	--							--	--	--								--
		--	--	--							--	--	--								--
		--	--	--							--	--	--								--
		--	--	--							--	--	--								--
		--	--	--							--	--	--								--
		--	--	--							--	--	--								--
		--	--	--							--	--	--								--
		--	--	--							--	--	--								--
		--	--	--							--	--	--								--
		--	--	--							--	--	--								--
		--	--	--							--	--	--								--
		--	--	--							--	--	--								--
		--	--	--							--	--	--								--
		--	--	--							--	--	--								--
		--	--	--							--	--	--								--
		--	--	--							--	--	--								--
		--	--	--							--	--	--								--
		--	--	--							--	--	--								--
		--	--	--							--	--	--								--
		--	--	--							--	--	--								--
		--	--	--							--	--	--								--
		--	--	--							--	--	--								--
		--	--	--							--	--	--								--
		--	--	--							--	--	--								--
		--	--	--							--	--	--								--
		--	--	--							--	--	--								--
		--	--	--							--	--	--								--
		--	--	--							--	--	--								--
		--	--	--							--	--	--								--
		--	--	--							--	--	--								--
		--	--	--							--	--	--								--
		--	--	--							--	--	--								--
		--	--	--							--	--	--								--
		--	--	--							--	--	--								--
		--	--	--							--	--	--								--
		--	--	--							--	--	--								--
		--	--	--							--	--	--								--
		--	--	--							--	--	--								--
		--	--	--							--	--	--								--
		--	--	--							--	--	--								--
		--	--	--							--	--	--								--
		--	--	--							--	--	--								--
		--	--	--							--	--	--								--
		--	--	--							--	--	--								--
		--	--	--							--	--	--								--
		--	--	--							--	--	--								--
		--	--	--							--	--	--								--
		--	--	--							--	--	--								--
		--	--	--							--	--	--								--
		--	--	--							--	--	--								--
		--	--	--							--	--	--								--
		--	--	--							--	--	--								--
		--	--	--							--	--	--								--
		--	--	--							--	--	--								--
		--	--	--							--	--	--								--
		--	--	--							--	--	--								--
		--	--	--							--	--	--								--
		--	--	--							--	--	--								--
		--	--	--							--	--	--								--
		--	--	--							--	--	--								--
		--	--	--							--	--	--								--
		--	--	--							--	--	--								--
		--	--	--							--	--	--								--
		--	--	--							--	--	--								--
		--	--	--							--	--	--								--
		--	--	--							--	--	--								--
		--	--	--							--	--	--								--
		--	--	--							--	--	--								--
		--	--	--							--	--	--								--
		--	--	--							--	--	--								--
		--	--	--							--	--	--								--
		--	--	--							--	--	--								--
		--	--	--							--	--	--								--
		--	--	--							--	--	--								--
		--	--	--							--	--	--								--
		--	--	--							--	--	--								--
		--	--	--							--	--	--								--
		--	--	--							--	--	--								--
		--	--	--							--	--	--								--
		--	--	--							--	--	--								--
		--	--	--							--	--	--								--
		--	--	--							--	--	--								--
		--	--	--							--	--	--								--
		--	--	--							--	--	--								--
		--	--	--							--	--	--								--
		--	--	--							--	--	--								--
		--	--	--							--	--	--								--
		--	--	--							--	--	--								--
		--	--	--							--	--	--								--
		--	--	--							--	--	--								--
		--	--	--							--	--	--								--
		--	--	--							--	--	--								--
		--	--	--							--	--	--								--
		--	--	--							--	--	--								--
		--	--	--							--	--	--								--
		--	--	--							--	--	--								--
		--	--	--							--	--	--								--
		--	--	--							--	--	--								--
		--	--	--							--	--	--								--
		--	--	--							--	--	--								--
		--	--	--							--	--	--								--
		--	--	--							--	--	--								--
		--	--	--							--	--	--								--
		--	--	--							--	--	--								--
		--	--	--							--	--	--								--
		--	--	--							--	--	--								--
		--	--	--							--	--	--								--
		--	--	--							--	--	--								--
		--	--	--							--	--	--								--
		--	--	--							--	--	--								--
		--	--	--							--	--	--								--
		--	--	--							--	--	--								--
		--	--	--							--	--	--								--
		--	--	--							--	--	--								--
		--	--	--							--	--	--								--
		--	--	--							--	--	--								--
		--	--	--							--	--	--								--
		--	--	--							--	--	--								--
		--	--	--							--	--	--								--
		--	--	--							--	--	--								--
		--	--	--							--	--	--								--
		--	--	--							--	--	--								--
		--	--	--							--	--	--								--
		--	--	--							--	--	--								--
		--	--	--							--	--	--								--
		--	--	--							--	--	--								--
		--	--	--							--	--	--								--
		--	--	--							--	--	--								--
		--	--	--							--	--	--								--
		--	--	--							--	--	--								--
		--	--	--							--	--	--								--
		--	--	--							--	--	--								--
		--	--	--							--	--	--								--
		--	--	--							--	--	--								--
		--	--	--							--	--	--								--
		--	--	--							--	--	--								--
		--	--	--							--	--	--								--
		--	--	--							--	--	--								--
		--	--	--							--	--	--								--
		--	--	--							--	--	--								--
		--	--	--							--	--	--								--
		--	--	--							--	--	--								--
		--	--	--							--	--	--								--
		--	--	--							--	--	--								--
		--	--	--							--	--	--								--
		--	--	--							--	--	--								--
		--	--	--							--	--	--								--
		--	--	--							--	--	--								--
		--	--	--							--	--	--								--
		--	--	--							--	--	--								--
		--	--	--							--	--	--								--
		--	--	--							--	--	--								--
		--	--	--							--	--	--								--
		--	--	--							--	--	--								--
		--	--	--							--	--	--								--
		--	--	--							--	--	--								--
		--	--	--							--	--	--								--
		--	--	--							--	--	--								--
		--	--	--							--	--	--								--
		--	--	--							--	--	--								--
		--	--	--							--	--	--								--
		--	--	--							--	--	--								--
		--	--	--							--	--	--								--
		--	--	--							--	--	--								--
		--	--	--							--	--	--								--
		--	--	--							--	--	--								--
		--	--	--							--	--	--								--
		--	--	--							--	--	--								--
		--	--	--							--	--	--								--
		--	--	--							--	--	--								--
		--	--	--							--	--	--								--
		--	--	--							--	--	--								--
		--	--	--							--	--	--								--
		--	--	--							--	--	--								--
		--	--	--							--	--	--								--
		--	--	--							--	--	--								--
		--	--	--							--	--	--								--
		--	--	--							--	--	--								--
		--	--	--							--	--	--								--
		--	--	--							--	--	--								--
		--	--	--							--	--	--								--
		--	--	--							--	--	--								--
		--	--	--							--	--	--								--
		--	--	--							--	--	--								--
		--	--	--							--	--	--								--
		--	--	--							--	--	--								--
		--	--	--							--	--	--								--
		--	--	--							--	--	--								--
		--	--	--							--	--	--								--
[truncated: 18,630 more rows]
